# Supplementary material for: Dopamine 2 Receptor Signaling Controls the Daily Burst in Phagocytic Activity in the Mouse Retinal Pigment Epithelium
Source: Invest Ophthalmol Vis Sci. 2020 May 12;61(5):10. doi: 10.1167/iovs.61.5.10 (PMC7405625; doi:10.1167/iovs.61.5.10)
Supplement: Supplement 1 [file iovs-61-5-10_s001.xlsx]

## Sheet: C57_ZT23vsZT1
	ZT23				ZT1
geneSymbol	RPKM_1	RPKM _2	RPKM _3	Average	RPKM _1	RPKM _2	RPKM _3	Average	p	log2_fc
Gnai3	28.4712	16.8765	40.901	28.7496	14.4929	42.2996	28.3753	28.3892	0.974532	-0.018197
Narf	7.19668	11.4547	10.2818	9.6444	13.712	1.43551	3.44942	6.19896	0.438426	-0.637665
Cav2	4.80138	7.80007	7.40847	6.66997	6.87305	8.81912	5.59225	7.09481	0.765187	0.089083
Klf6	27.7148	77.1526	211.192	105.353	151.547	97.4133	52.2268	100.396	0.939989	-0.0695364
Scmh1	8.86482	8.21636	4.36768	7.14962	5.46653	8.64208	7.8626	7.32374	0.923257	0.0347127
Cox5a	38.7168	29.0818	10.5838	26.1275	14.3192	22.6403	29.9181	22.2925	0.70432	-0.229007
Tbx2	9.36203	6.33989	3.86122	6.52105	6.32146	8.7122	7.61993	7.5512	0.584452	0.211602
Ngfr	4.64672	18.2576	14.8177	12.574	17.6685	4.32021	9.4211	10.4699	0.728071	-0.264192
Wnt9a	13.2757	8.90447	12.6171	11.5991	5.80959	15.0523	12.6571	11.173	0.89684	-0.0539961
Fer	0.368848	2.43865	3.08277	1.96342	1.03124	0.940966	0.795562	0.92259	0.273933	-1.08961
Xpo6	2.27129	1.28715	2.04433	1.86759	1.56638	1.26616	1.14308	1.32521	0.168404	-0.494962
Tfe3	1.38323	0.979849	1.77859	1.38056	1.77896	1.25467	0.745867	1.25983	0.764814	-0.13202
Axin2	4.65314	1.42834	2.84198	2.97449	3.12227	6.33098	4.64178	4.69834	0.260144	0.659512
Brat1	2.90243	0.881151	1.46615	1.74991	1.3911	2.87948	2.90653	2.39237	0.457394	0.45116
Gna12	0.750005	2.30224	1.92875	1.66033	3.77442	1.27556	2.83093	2.62697	0.326746	0.661927
Slc22a18	1.88494	2.49247	4.36267	2.91336	2.10801	2.35091	1.62624	2.02839	0.317419	-0.522353
Pih1d2	0.910777	1.50541	0.878323	1.09817	2.03712	0.387247	1.71889	1.38108	0.631024	0.330699
Dlat	10.225	8.54322	6.74232	8.50351	9.52917	13.7485	18.2371	13.8382	0.12015	0.70253
Sdhd	19.7719	19.6575	12.0425	17.1573	27.3486	48.6701	45.4513	40.49	0.0304775	1.23874
Ccnd2	77.5358	68.3464	112.914	86.2655	75.8248	119.557	72.973	89.4515	0.882856	0.0523217
Gpr107	4.51554	4.07539	3.99981	4.19692	4.60102	4.40873	2.38077	3.79684	0.611951	-0.144531
Nalcn	3.39513	1.48002	1.11937	1.99817	1.1196	0.838986	1.03272	0.997101	0.23193	-1.00287
Btbd17	0.401948	0.949104	0.258417	0.53649	1.79806	0.227868	0.433478	0.819801	0.624931	0.611723
Th	0.541882	0.767714	0	0.436532	0.909011	0.921595	0.876583	0.902396	0.110745	1.04767
Drp2	4.26853	4.03164	1.25178	3.18398	4.10367	5.13692	4.68413	4.64157	0.223819	0.543781
Lhx2	6.26945	3.99358	2.99959	4.42087	2.11971	2.97562	4.55991	3.21841	0.37415	-0.457982
Clec2g	0.224975	1.69992	3.47134	1.79874	1.50959	1.53049	0.485246	1.17511	0.56661	-0.614196
Gmpr	7.16879	7.2918	9.57233	8.01097	6.78373	8.44074	9.51524	8.24657	0.8429	0.0418172
Glra1	3.71461	5.5133	1.0235	3.41713	11.8691	0.451253	1.14457	4.48831	0.798149	0.393386
Mid2	1.26301	1.71482	1.52251	1.50011	0.353118	2.05854	1.44721	1.28629	0.699707	-0.221854
Trim25	2.89418	5.6774	5.43897	4.67018	4.48155	5.67948	2.64102	4.26735	0.764228	-0.130139
Dgke	20.1613	10.5311	3.14229	11.2782	10.0779	3.50683	8.64772	7.41082	0.507199	-0.605835
Scpep1	13.1338	23.656	8.24753	15.0125	10.2475	50.3884	19.7639	26.7999	0.413701	0.836069
Mnt	17.0266	6.79876	6.76374	10.1964	8.20487	9.49559	9.55431	9.08493	0.763035	-0.166508
Itgb2	0.839455	0.792869	0	0.544108	0.234699	1.42769	0.905304	0.855897	0.517481	0.653544
Hddc2	2.92134	3.27657	2.58247	2.9268	0.408381	3.00175	2.16597	1.8587	0.247798	-0.655028
Tpd52l1	2.90478	3.6581	1.86752	2.81013	2.70711	13.9974	13.0527	9.91905	0.123541	1.81956
Cdh1	65.3947	202.755	295.291	187.814	194.501	142.814	92.1197	143.145	0.573835	-0.391827
Cdh4	2.02998	2.33414	0.794409	1.71951	2.96114	1.10078	2.09404	2.05199	0.665903	0.255024
Ckmt1	10.7777	16.4813	12.2084	13.1558	18.0797	4.65524	9.68596	10.807	0.611862	-0.283738
Bcl6b	1.3778	1.13867	1.55015	1.35554	1.34824	1.75745	1.48588	1.53052	0.359914	0.175155
Clec10a	11.9307	11.686	2.27271	8.62982	8.4009	8.5172	10.2456	9.05458	0.901869	0.0693182
Alox12	1.72474	5.77562	6.85472	4.78502	4.73442	2.22221	1.86003	2.93889	0.364047	-0.703257
Arvcf	2.89099	1.60067	3.7173	2.73632	3.23311	1.97802	2.90275	2.70463	0.967062	-0.0168081
Comt	13.4071	21.5033	12.3601	15.7568	13.0134	13.0501	9.82105	11.9615	0.285464	-0.397578
Rtca	18.3975	20.2726	7.44722	15.3724	22.8607	11.7817	17.2687	17.3037	0.725231	0.170735
Dbt	10.522	7.76978	6.64173	8.31118	4.92082	12.6893	9.69687	9.10232	0.770894	0.131181
Dazap2	159.6	130.865	165.978	152.147	85.5167	196.667	147.531	143.238	0.805808	-0.0870534
Mcts1	62.3788	46.5945	37.745	48.9061	39.2119	55.4717	64.6339	53.1058	0.70573	0.118855
Rem1	1.78248	0.561186	0.381992	0.908553	0.996708	2.02101	1.28153	1.43308	0.382805	0.657482
Trappc10	7.95902	8.48491	13.5776	10.0072	12.2497	12.1959	14.1073	12.851	0.208542	0.360842
Ccm2	0.698859	1.48517	1.57256	1.2522	1.17234	0.594285	1.8842	1.21694	0.943218	-0.0412023
Tbrg4	5.37219	5.72878	1.5598	4.22026	2.90706	2.84906	2.61647	2.79086	0.345298	-0.596619
Tmprss2	3.6496	3.06405	5.73556	4.14974	1.13375	3.33338	0.43732	1.63481	0.102348	-1.34389
Fap	3.28058	2.56429	1.89093	2.5786	2.27718	4.42502	4.39189	3.69803	0.241995	0.52017
Ndufa9	8.23113	23.611	20.7756	17.5392	20.456	17.1098	21.0413	19.5357	0.703502	0.155529
Egfl6	1.42124	2.23727	2.13203	1.93018	0	2.55143	1.78818	1.44653	0.57733	-0.416136
Cttnbp2	3.55473	2.53522	0.932806	2.34092	2.35278	1.39831	2.42532	2.0588	0.751533	-0.185268
Galnt1	26.6925	21.4843	14.1764	20.7844	12.849	32.0409	24.9064	23.2655	0.728941	0.162688
Mkrn2	1.64584	1.9863	1.76354	1.79856	1.12481	3.99134	2.95823	2.69146	0.349792	0.581547
Raf1	7.20509	5.6563	4.93303	5.93147	5.33694	7.37357	7.9721	6.8942	0.407713	0.216993
Pdgfb	6.36553	2.0732	0.846718	3.09515	1.22738	7.59068	4.02423	4.28076	0.658553	0.46786
Acvrl1	7.50884	4.96449	3.47581	5.31638	4.03077	5.53389	3.56306	4.3759	0.515232	-0.280864
Grasp	7.31823	9.01578	4.90954	7.08118	5.6934	9.01908	8.92172	7.87807	0.647875	0.153852
Acvr1b	5.22505	5.20925	0.933123	3.78914	2.75937	3.78495	2.81746	3.12059	0.672075	-0.280051
Tom1l2	22.3636	20.9844	12.0285	18.4588	17.8993	12.0567	17.8913	15.9491	0.542976	-0.210835
Zfp385a	5.87106	12.9389	6.1112	8.30705	22.8241	1.42644	5.12558	9.79203	0.842317	0.237272
Gabra2	2.09589	1.10856	0.323393	1.17595	0.84381	0.332691	0.632883	0.603128	0.34365	-0.96329
Wdr77	17.7293	17.1203	20.9254	18.5917	19.8274	18.5267	23.8287	20.7276	0.342344	0.156897
Atp5f1	92.2139	59.9801	29.2916	60.4952	44.3216	75.8061	76.5627	65.5635	0.821519	0.116072
Sox9	46.0048	37.1607	36.6476	39.9377	31.3544	74.2901	45.7714	50.472	0.462431	0.337731
Hnrnpd	15.5902	15.054	10.975	13.8731	16.5585	12.097	17.3767	15.3441	0.539353	0.145392
C1d	7.05436	11.3572	12.3691	10.2602	14.7025	7.63482	12.6219	11.6531	0.627646	0.183653
Gm2a	13.6575	12.6064	6.78496	11.0163	4.51268	14.0774	9.03812	9.20939	0.63222	-0.258457
Krit1	4.86541	3.54344	2.44966	3.6195	2.45836	2.64194	2.78157	2.62729	0.23187	-0.462215
Clcn4	18.4495	19.5421	15.8472	17.9463	24.3083	13.9738	16.6746	18.3189	0.915096	0.0296488
Grm6	21.3856	12.4987	1.67115	11.8518	10.3065	2.67927	12.2324	8.40604	0.619033	-0.495608
Sema4f	1.33186	0.571795	0	0.634552	0.677033	0.480484	2.08922	1.08224	0.520802	0.770216
Hk2	130.698	160.336	91.6156	127.55	354.97	116.616	223.691	231.759	0.219989	0.861566
Myo18a	1.91708	3.01782	4.67327	3.20272	3.34991	2.12834	1.93824	2.47217	0.469342	-0.373524
Sez6	4.65499	3.5592	0.570046	2.92808	3.09872	0.25133	1.43433	1.59479	0.41682	-0.876585
Cd52	7.01479	4.07723	5.55063	5.54755	4.22418	8.87122	5.23734	6.11092	0.749387	0.139538
Loxl3	1.11319	0.262854	1.61029	0.995447	1.24493	2.52432	2.40103	2.05676	0.134237	1.04696
Kat2b	3.55324	6.3392	3.38432	4.42559	4.85677	5.07322	4.68351	4.87117	0.668154	0.138399
Rab5b	6.70845	15.9844	4.31294	9.00192	11.2535	11.8414	10.0299	11.0416	0.601168	0.294643
Cryba1	677.472	8.72902	40.8171	242.339	169.414	14.1234	607.112	263.55	0.943448	0.121047
Spg7	5.81246	4.15089	6.19777	5.38704	5.0734	2.49145	5.80974	4.45819	0.477297	-0.273033
Sult5a1	0.579773	0.410698	0.559114	0.516528	0.972574	0.903868	0	0.625481	0.749029	0.276117
Rpl13	0.493645	0.46625	0.63474	0.531545	1.10412	0.279852	0.798551	0.727509	0.470592	0.452775
Chmp1a	44.6317	48.0713	162.097	84.9334	70.0538	45.2776	47.0772	54.1362	0.478202	-0.649738
Rpa1	29.6253	15.4005	18.4559	21.1606	15.6667	16.7298	16.9653	16.4539	0.339312	-0.362948
Serpinf1	7.60242	11.0272	17.1069	11.9122	14.2714	18.1631	19.9113	17.4486	0.162745	0.550673
Tubgcp3	8.82114	10.0968	8.17038	9.02943	10.701	5.17031	7.73946	7.87027	0.531648	-0.198222
Polr3d	8.30366	5.93513	6.34851	6.86243	5.01963	10.6871	11.3753	9.02736	0.369345	0.395583
Tcf7	0.976006	1.1523	0.627485	0.918598	1.63726	1.93658	1.05257	1.54213	0.107819	0.747423
Ddx3x	51.3423	55.83	59.7743	55.6489	35.4282	29.6569	30.3683	31.8178	0.00142787	-0.806519
Slc5a5	2.40627	1.03306	0.281275	1.2402	2.44638	2.23222	0.943643	1.87408	0.461621	0.595612
Kcnn3	1.10316	0.636738	0.315214	0.685036	0.479773	0.972829	0.85922	0.770607	0.769624	0.169817
Usp32	9.84108	9.37371	3.96774	7.72751	8.48742	9.36139	8.45446	8.76775	0.614587	0.182203
Car4	2.60632	0.923132	0	1.17649	1.09303	2.9551	2.81077	2.2863	0.31614	0.958533
Txnrd3	3.61356	2.77308	6.9696	4.45208	4.04119	4.99338	4.38415	4.47291	0.988096	0.00673174
Zfp512b	3.29187	2.75385	1.45123	2.49899	2.83996	2.18611	2.02863	2.35157	0.818073	-0.0877204
Dnajc5	47.7177	51.3341	29.8491	42.967	55.425	26.5816	36.1616	39.3894	0.756483	-0.12542
Tpd52l2	7.45669	13.7215	10.2492	10.4758	10.9271	20.2618	18.9949	16.7279	0.143245	0.675197
Fmr1	13.2158	7.08462	5.1439	8.48145	4.47388	9.35512	8.47448	7.43449	0.732757	-0.190077
Bcl11a	2.72245	3.2142	4.62577	3.52081	2.33783	2.31507	1.67772	2.11021	0.0818372	-0.738521
Pxmp4	3.29097	5.63385	7.4053	5.44337	6.44072	4.6642	7.09824	6.06772	0.677803	0.156655
Dlg3	23.5641	43.7881	31.5675	32.9732	32.236	37.218	35.6957	35.0499	0.749177	0.0881143
Gnb1l	1.69201	0.435849	0.593354	0.907072	0.860111	1.30803	0.331771	0.833303	0.886585	-0.122376
Mmp11	4.15014	3.48428	2.07524	3.23655	2.83632	9.41102	4.22703	5.49146	0.341735	0.762731
Smarcb1	1.53463	1.60203	1.03856	1.39174	0.541968	0.869995	0.958161	0.790041	0.0509547	-0.816889
Hip1r	0.956106	3.53009	8.71744	4.40121	3.79098	2.46376	2.34342	2.86605	0.545829	-0.618836
Nsun5	0.445104	0.840805	0.572324	0.619411	2.32296	1.68223	1.28005	1.76174	0.024636	1.50804
Top1mt	1.00973	0.953692	2.16389	1.37577	1.50562	0.954042	1.81489	1.42485	0.921504	0.0505742
Mmp14	27.7265	20.6051	22.6621	23.6646	6.12942	24.8571	13.3282	14.7716	0.203116	-0.679908
Slc7a7	0.579642	0.547474	0.745316	0.624144	1.29647	1.53349	0.62511	1.15169	0.131472	0.883802
Oxa1l	11.4966	6.78661	3.88043	7.38788	5.14284	7.65811	6.35419	6.38504	0.689682	-0.210464
Heatr6	1.99565	0.848205	2.43775	1.76054	1.56227	2.09301	1.29132	1.64886	0.84312	-0.0945416
Wfdc18	0	1.98347	2.70024	1.56124	0.587132	1.19052	1.13237	0.970008	0.515669	-0.686623
Icam4	1.73109	2.18003	0	1.30371	1.29063	0.654249	3.11147	1.68545	0.719925	0.370514
Ilf2	13.1385	20.1653	11.6145	14.9728	19.619	9.77599	9.82181	13.0723	0.674436	-0.195835
Chtop	22.7179	40.9183	16.3039	26.6467	27.7697	36.1411	33.0465	32.3191	0.505649	0.278429
Snapin	22.9351	14.7938	14.0259	17.2516	17.2037	23.943	16.8916	19.3461	0.598028	0.165313
S100a4	701.922	359.453	291.918	451.098	403.532	512.953	628.059	514.848	0.677794	0.190707
S100a3	1.58429	1.9239	2.91016	2.13945	0.885884	1.28307	1.34244	1.17046	0.0836242	-0.870157
S100a6	832.14	1737.87	2717.13	1762.38	1485.52	1523.89	716.517	1241.98	0.437833	-0.50489
Icam2	3.70039	0.635461	4.75805	3.0313	1.50483	4.00487	5.44181	3.6505	0.732415	0.268159
Mapk7	1.31191	1.65214	1.31202	1.42536	0.978107	2.06593	0.786012	1.27668	0.737855	-0.158923
Epn2	2.5728	2.89288	6.14373	3.8698	4.11037	3.88945	3.17099	3.7236	0.907016	-0.0555598
B9d1	0.402074	3.03809	1.55099	1.66372	1.34897	1.59558	1.73446	1.55967	0.899208	-0.0931713
Sec24b	12.3419	12.6619	5.74587	10.2499	7.13921	14.5967	15.0312	12.2557	0.58819	0.257842
N4bp3	13.1482	33.2639	150.345	65.5856	38.3357	36.0712	23.295	32.5673	0.485681	-1.00995
Rmnd5b	4.44589	6.43871	2.28665	4.39042	6.29788	6.38506	1.91785	4.86693	0.814384	0.148655
Nhp2	17.8849	8.4462	11.4984	12.6099	5.00035	7.28751	5.42471	5.90419	0.0795556	-1.09474
Vps9d1	6.33916	9.97894	5.11438	7.14416	5.42125	9.3719	7.64071	7.47796	0.865951	0.065879
Zfp276	2.31647	2.29731	2.68071	2.4315	2.33154	4.59631	2.87291	3.26692	0.295113	0.426085
Mfsd10	2.87718	3.34462	2.8458	3.02253	3.71268	2.50939	0.95473	2.39227	0.482202	-0.33738
Luzp1	5.68495	5.89149	7.41136	6.32927	5.12148	4.11809	6.89725	5.37894	0.386227	-0.234716
Slc13a2	7.70092	17.0552	13.3165	12.6909	9.50316	11.7423	14.8917	12.0457	0.847037	-0.0752705
Kctd10	3.1716	2.84581	3.6703	3.22924	2.66019	4.31523	2.56529	3.18024	0.940484	-0.022059
Poldip2	3.89416	4.47762	2.39475	3.58884	3.97629	6.7189	4.92999	5.20839	0.185943	0.53732
Sebox	4.24175	4.4515	2.42406	3.70577	3.68955	1.60313	6.09931	3.79733	0.952674	0.0352123
Ift20	206.641	248.331	154.454	203.142	235.792	242.39	216.51	231.564	0.371214	0.188921
Col6a1	3.94831	4.00544	9.40154	5.7851	5.8874	7.87564	10.0931	7.95205	0.376161	0.458986
Pcbp3	50.4454	43.9333	18.8133	37.7307	66.4281	9.53268	40.743	38.9013	0.953994	0.0440796
Lgals9	0.899164	1.41544	1.54155	1.28539	0.33519	1.52923	0	0.621475	0.258111	-1.04843
Araf	22.2282	22.2894	14.7314	19.7497	17.9595	20.0401	20.6981	19.5659	0.947876	-0.0134864
Cfp	5.16536	6.27261	0.948819	4.12893	5.364	2.71913	4.77475	4.28596	0.935005	0.0538505
Timp1	2.16387	2.04378	0	1.40255	0.806645	1.22672	0	0.677787	0.4103	-1.04915
Cnnm3	12.4709	10.7423	8.21009	10.4744	5.13237	11.5946	7.31632	8.01443	0.338614	-0.386198
Lman2l	4.78703	4.68578	3.13359	4.20213	4.38015	2.96052	3.00366	3.44811	0.3479	-0.285316
Mcm3ap	8.8106	6.4724	2.51753	5.93351	3.98111	3.27943	5.37472	4.21175	0.424294	-0.494466
Pcnt	13.0167	16.0772	6.84392	11.9792	13.673	12.966	14.0377	13.5589	0.594318	0.178705
Mxd1	15.3967	60.3077	69.0582	48.2542	82.9539	68.5963	38.7764	63.4422	0.511615	0.394788
Gmcl1	21.3074	15.4664	21.6897	19.4878	11.8041	14.9315	14.0426	13.5927	0.0565377	-0.519738
Snrnp27	41.8402	30.2973	12.5531	28.2302	29.6346	24.115	29.3295	27.693	0.953747	-0.0277177
Oas1c	2.92954	1.00617	2.05466	1.99679	1.78703	2.11373	0.287213	1.39599	0.489724	-0.516393
Ocrl	6.61706	4.78304	6.68514	6.02841	7.40011	7.57911	3.49524	6.15815	0.933953	0.0307199
Calm1	261.727	370.483	288.234	306.815	495.596	198.992	226.482	307.023	0.998437	0.000980622
Agpat3	110.588	94.0443	31.188	78.6067	118.709	35.8447	82.996	79.1833	0.987307	0.0105444
Sema6b	0.322104	0.912686	1.44959	0.894794	1.621	0.182604	2.95265	1.58542	0.468669	0.825236
Dpp9	4.18055	3.74073	3.67794	3.8664	3.3219	2.68184	4.03391	3.34588	0.284232	-0.208606
Ramp2	7.17924	8.61347	1.99594	5.92955	2.16995	9.34996	6.06836	5.86276	0.982662	-0.0163431
Lsr	12.6803	31.4735	42.4679	28.8739	27.7022	16.3833	20.9896	21.6917	0.482904	-0.412623
Gramd1a	12.9592	6.58192	2.20081	7.24732	5.33226	3.81198	8.17452	5.77292	0.68476	-0.328146
Gabrg1	3.09304	1.30694	0.313982	1.57132	1.27439	0.323009	0.965589	0.854331	0.451334	-0.879112
Ckb	46.9039	25.285	7.96549	26.7181	13.361	5.51875	9.3054	9.39506	0.206084	-1.50784
Sp1	16.9262	20.2743	26.2159	21.1388	13.5086	31.7093	16.2626	20.4935	0.923123	-0.044727
Itgb7	0.46701	0.661639	1.50123	0.876626	0.522275	1.98565	1.25911	1.25568	0.512773	0.518431
Myg1	2.72265	1.50008	1.16695	1.79656	2.0299	1.41487	2.20217	1.88231	0.879276	0.0672709
Rarg	1.09115	1.32505	2.20475	1.54032	0.871624	0.530214	0.504318	0.635385	0.0653452	-1.27752
Pfdn5	63.8666	25.1705	24.8136	37.9502	26.2061	20.0569	28.2443	24.8358	0.376374	-0.611688
Efnb2	1.3081	2.38277	4.92583	2.87223	2.50784	3.54898	2.6199	2.89224	0.986632	0.0100131
Rrp15	0.79099	1.30741	2.54268	1.54703	0.442297	2.80263	2.98563	2.07685	0.613938	0.424898
Rnd2	4.82792	5.77599	1.24157	3.94849	5.7592	3.2844	2.42976	3.82445	0.945464	-0.0460486
Srr	7.86584	5.04132	1.08365	4.66361	5.02667	5.17589	4.39291	4.86516	0.923878	0.0610402
Fndc5	14.8361	11.3854	9.8364	12.0193	16.0733	6.83374	16.9999	13.3023	0.737188	0.146325
Acp5	0.315519	6.85421	8.92544	5.36506	8.11572	5.90275	6.46512	6.82786	0.613976	0.34784
Cnn1	1.17051	0.442221	0.301014	0.637916	0	1.59258	0	0.53086	0.866026	-0.265034
Fbxo9	40.4572	42.1112	45.6509	42.7398	52.6318	45.8712	54.9837	51.1623	0.0546813	0.2595
Vps50	5.723	4.56951	4.62768	4.9734	4.48678	7.69297	8.33529	6.83834	0.209406	0.459416
Hars	12.8939	8.52484	9.53307	10.3173	5.4074	6.57871	10.7766	7.58758	0.263099	-0.443349
Zmat2	85.9871	91.9366	104.361	94.0948	111.079	77.8664	100.689	96.5449	0.837596	0.0370845
Ube2c	4.18791	9.30706	13.6207	9.03854	6.88751	8.23977	1.32836	5.48521	0.361279	-0.720543
Smg5	2.30198	3.65271	2.95994	2.97155	3.29523	2.92324	3.57488	3.26445	0.536063	0.135626
Cct3	13.0715	11.2065	11.7654	12.0144	7.75899	7.9234	9.10875	8.26371	0.00577124	-0.539908
Glmp	4.27614	5.57743	11.6513	7.16828	5.80692	10.4471	5.59976	7.28459	0.968513	0.0232206
Mef2d	165.45	113.613	35.3649	104.809	92.1556	48.5358	88.6372	76.4429	0.520468	-0.455314
Tmem79	5.49883	9.97185	19.2318	11.5675	3.19777	5.61122	3.55811	4.12237	0.144532	-1.48853
Snd1	0.393874	0.620025	0.844086	0.619328	0.587312	0.483797	0.56636	0.545823	0.611858	-0.182271
Col18a1	3.10172	2.06794	1.52492	2.23153	1.93843	5.79236	4.52562	4.08547	0.204657	0.872471
Slc19a1	3.58594	1.82373	0.709367	2.03968	2.15939	2.18928	1.4874	1.94536	0.918715	-0.0683085
Kpnb1	8.45582	13.6781	24.6198	15.5846	28.3694	33.5007	28.4055	30.0919	0.0455596	0.949257
Npepps	72.6189	54.9047	94.2894	73.9376	57.1569	23.0281	26.0732	35.4194	0.0709818	-1.06177
Mrpl10	52.1253	22.6682	27.0024	33.932	23.0659	22.7474	30.3314	25.3816	0.419451	-0.418866
Cyp51	73.6979	81.9401	174.228	109.955	61.1654	94.4986	53.1946	69.6195	0.308704	-0.659355
Tcf25	51.9296	45.2316	40.1856	45.7822	37.2104	31.6625	28.3219	32.3983	0.0351969	-0.498871
Tubb6	3.2809	4.13176	4.21865	3.8771	6.11526	4.75327	10.2216	7.03006	0.132145	0.858557
Def8	1.01713	2.19586	1.12102	1.44467	0.975001	2.14175	1.88044	1.66573	0.690783	0.205412
Meox1	4.31219	4.34441	0.739295	3.13196	1.6075	9.7785	6.2006	5.8622	0.361135	0.904374
Sost	1.24009	1.46408	1.1959	1.30002	0	2.81207	3.3434	2.05182	0.509999	0.658371
Irx2	1.56125	1.29028	0.501874	1.1178	0.654754	1.88082	2.31512	1.6169	0.445239	0.53256
Col1a1	51.5292	50.0522	32.1248	44.5687	22.5924	61.2465	58.2025	47.3472	0.85119	0.0872456
Itga3	0.897379	1.05947	2.16351	1.37345	2.13259	0.317958	0.604857	1.01847	0.633808	-0.431404
Sgca	0.738333	1.04604	0.474683	0.753018	2.06427	1.67427	2.38875	2.04243	0.00818168	1.43953
Dlx3	0.491373	1.39231	7.26591	3.04986	2.47284	2.50708	1.05983	2.01325	0.65878	-0.599217
Foxm1	0.333944	0.420548	0.572523	0.442338	0.995899	0.315527	0.240093	0.517173	0.779813	0.225496
Itfg2	8.75548	9.54839	6.84765	8.38384	9.08498	3.83781	6.91136	6.61139	0.361069	-0.342658
Tulp3	3.08528	3.3026	1.58685	2.65824	2.37693	4.50873	3.697	3.52755	0.350249	0.408195
Gtf2h4	0.579992	0.365203	1.74012	0.895105	1.94588	1.42481	0.833984	1.40156	0.396895	0.646904
Tubb5	121.478	111.1	76.4907	103.023	69.9723	72.0323	79.1027	73.7024	0.102182	-0.483183
Ell2	2.93271	2.46218	2.43017	2.60835	2.04074	3.06654	3.51418	2.87382	0.598909	0.139831
Jup	112.257	173.423	575.197	286.959	120.311	147.026	142.636	136.658	0.359765	-1.07028
Fkbp10	9.60211	5.15297	2.52544	5.76017	2.44055	7.67043	5.64836	5.25311	0.852982	-0.13294
Nom1	5.5503	6.02862	5.44173	5.67355	9.62102	7.00101	6.80871	7.81024	0.0819993	0.461116
Ergic1	21.1319	21.4584	25.3859	22.6587	24.1873	19.7977	21.8266	21.9372	0.718507	-0.0466865
Tnk1	0.577204	1.63552	2.22655	1.47976	0.43034	0.76352	0.622482	0.605447	0.150212	-1.28929
Tcea3	16.0126	9.5065	14.7067	13.4086	17.9075	12.4494	18.2555	16.2041	0.36459	0.273204
Ifrd1	76.9742	94.5958	22.3538	64.6413	81.0699	77.3573	76.0553	78.1608	0.568716	0.27399
Stk38l	3.41252	7.06612	4.89419	5.12428	6.60523	5.87819	6.51114	6.33152	0.328305	0.305203
Brpf1	6.14143	6.60377	7.65381	6.79967	9.61548	6.26695	6.72508	7.53584	0.553515	0.148303
Gstt1	10.4795	7.91831	6.46786	8.28854	4.68783	14.7335	11.7535	10.3916	0.5471	0.326229
Gstt3	13.6703	31.4919	38.3706	27.8443	22.3727	29.7707	16.0012	22.7149	0.572963	-0.293743
Ddt	62.9732	39.9132	19.1777	40.688	27.7995	21.608	23.2334	24.2136	0.266984	-0.748785
Marveld3	2.53549	5.52642	6.01882	4.69358	4.58048	2.43252	3.15506	3.38935	0.358438	-0.469678
Ddx18	1.54773	0.974561	2.3218	1.6147	3.75026	1.46238	0.834572	2.01574	0.69996	0.320044
Ubl3	28.0784	21.3656	28.3746	25.9395	17.9562	29.28	27.8926	25.0429	0.842764	-0.0507479
Gramd3	20.1617	32.0477	70.8179	41.0091	24.4725	54.6405	37.9182	39.0104	0.915094	-0.0720876
Eef1e1	12.3892	1.85741	2.27577	5.50747	3.07897	6.46616	9.54363	6.36292	0.837795	0.208299
Akt1	6.25187	17.7148	7.83783	10.6015	22.5483	18.2529	12.8103	17.8705	0.18618	0.753313
Tcirg1	1.71947	1.62405	1.84245	1.72866	1.12172	2.43697	0.772648	1.44378	0.606673	-0.259802
Naglu	7.71111	4.32439	1.23939	4.42496	4.04233	3.41524	1.55925	3.00561	0.519467	-0.55801
Coasy	19.2129	26.798	33.3222	26.4443	19.4878	16.338	15.4195	17.0818	0.0928217	-0.630502
Smo	1.02554	1.93725	3.07687	2.01322	1.27433	1.61496	0.122887	1.00406	0.247322	-1.00366
Tspan33	1.47951	1.8632	1.58532	1.64268	0.827296	0.97854	1.59557	1.1338	0.123366	-0.534883
Crnkl1	3.49911	3.4623	10.4982	5.81988	6.70833	3.68398	3.23451	4.54227	0.646556	-0.357575
Rin2	24.2013	15.9111	17.6949	19.2691	13.798	28.0452	15.8645	19.2359	0.995128	-0.00248724
Folh1	1.59627	1.13076	1.02626	1.2511	1.78517	1.01806	1.29112	1.36478	0.710128	0.125476
Chordc1	24.1748	16.3786	23.5056	21.353	16.9092	23.0999	24.7814	21.5968	0.947161	0.0163802
Rtcb	180.762	143.895	100.782	141.813	115.32	119	127.848	120.722	0.418556	-0.232292
Pwp1	4.78963	4.3182	5.03887	4.71556	4.62601	2.59187	2.81746	3.34511	0.113152	-0.495376
Fbxo7	16.8936	10.4742	5.86364	11.0771	6.02712	11.9861	9.38879	9.13401	0.621173	-0.278265
Capns1	29.9954	22.4692	42.5586	31.6744	22.2669	17.4444	10.8757	16.8624	0.0924143	-0.90951
Lrp3	2.72555	1.28715	0	1.33757	0.762022	1.00434	0.58787	0.784745	0.5258	-0.769314
Folr1	2.78844	2.63369	7.52942	4.31718	6.23684	3.63583	4.51076	4.79447	0.801763	0.151282
Clpb	1.73631	1.33625	1.15764	1.41007	1.36644	0.802047	0.762873	0.977119	0.170432	-0.529156
2019-09-07	6.1677	7.22975	4.03609	5.81118	4.6805	6.27502	6.41395	5.78982	0.985324	-0.00531189
Zdhhc4	2.90732	6.75932	7.18902	5.61855	6.00252	4.69099	5.5472	5.41357	0.891789	-0.0536179
Rac1	41.0287	101.858	48.5425	63.8098	45.0874	105.557	70.8262	73.8234	0.719264	0.210301
Nup214	0.79574	1.50316	2.55795	1.61895	2.15061	1.015	1.00119	1.38893	0.736728	-0.221081
Aif1l	20.9689	25.8068	57.1927	34.6561	15.2782	42.3266	14.9045	24.1698	0.510631	-0.519905
Cpa3	1.68887	0	0	0.562957	0	1.67552	0.455338	0.710285	0.854431	0.335373
Ltbp1	2.44467	1.67403	1.96463	2.02778	1.16194	2.73717	1.71369	1.87093	0.775167	-0.116143
Ugp2	21.4962	19.7119	16.9062	19.3715	21.2393	53.9516	52.2168	42.4692	0.0972623	1.13248
Trmt1	1.42199	1.63088	2.08963	1.71416	1.93104	0.287907	1.20492	1.14129	0.328042	-0.586843
Nacc1	0.744772	0.140688	1.14917	0.678211	0.666326	0.506663	0.160639	0.444543	0.516578	-0.609414
Nfix	12.2856	8.80569	8.17861	9.75662	14.6164	8.39728	7.14145	10.0517	0.9164	0.0429877
Slc1a5	12.1255	5.50885	3.7498	7.12806	7.381	14.2703	11.918	11.1897	0.280042	0.650596
Uba1	16.8799	17.5751	14.1848	16.2133	13.5263	9.34331	9.89034	10.92	0.0339288	-0.570202
Vwf	0.518336	0.52723	0.358878	0.468148	0.401314	0.632908	0.343998	0.459406	0.936978	-0.0271945
Siae	2.80682	3.11211	1.80454	2.57449	1.56949	2.73274	2.23734	2.17986	0.489539	-0.240052
Vsig2	0.647301	0.917067	0.832314	0.798894	0.361951	0.917404	0.698077	0.659144	0.48108	-0.277411
Esam	50.7131	69.8435	19.8209	46.7925	33.7288	63.4521	62.6419	53.2743	0.73057	0.187161
Spa17	7.84784	5.70178	3.1049	5.55151	7.4263	5.47571	0.651034	4.51768	0.693133	-0.297296
Fam50a	3.91917	5.0237	3.59954	4.1808	2.50455	2.53922	1.2076	2.08379	0.0270255	-1.00457
Emd	80.6674	139.883	172.437	130.996	173.028	195.187	138.314	168.843	0.296509	0.36616
Taco1	1.38938	0	2.38199	1.25712	1.5538	1.0502	0.998911	1.20097	0.941018	-0.0659266
Gria3	9.61503	13.8062	4.76151	9.39426	11.5521	8.32361	15.9743	11.95	0.497294	0.347156
Sipa1l2	12.6542	9.62449	5.39515	9.22463	8.93793	5.51251	7.68534	7.37859	0.472667	-0.322145
Ap4e1	2.8728	7.15344	1.84696	3.95773	5.40329	3.59037	2.04196	3.67854	0.889896	-0.105541
Blvra	4.71344	3.21524	3.03032	3.653	6.44261	2.82055	4.23598	4.49971	0.513027	0.300751
Pdzd4	1.45202	5.79054	0.622349	2.62164	11.5474	0.823168	4.34979	5.57346	0.451178	1.0881
Srpk3	2.99086	0.651895	0.591648	1.41147	1.54375	3.3911	3.96981	2.96822	0.221719	1.0724
Idh3g	90.5859	30.0128	27.7472	49.4486	16.9727	27.828	39.1278	27.9762	0.37545	-0.821732
Pnck	30.5466	11.0495	1.67138	14.4225	4.36104	7.00057	10.1632	7.17493	0.450135	-1.00728
Ssr4	3.3101	7.03441	5.85227	5.39893	2.545	8.56166	6.47018	5.85894	0.835628	0.117968
Bcap31	68.8319	45.161	29.0514	47.6814	32.3187	64.6386	43.6321	46.8632	0.95894	-0.0249736
Fam98a	2.94569	3.13	0.710182	2.26196	2.05893	3.44426	1.58838	2.36386	0.920299	0.0635699
Kmt2a	17.2517	19.7056	26.7773	21.2449	39.0163	18.798	28.1768	28.6637	0.31755	0.432109
Ift46	3.99317	3.20583	3.59415	3.59772	2.90271	2.20717	3.87576	2.99522	0.322783	-0.264421
Tmem25	4.58642	2.44846	1.28203	2.77231	3.34511	1.80876	2.58062	2.57817	0.864138	-0.104741
Trappc6a	9.27099	17.513	7.77446	11.5195	7.66338	6.39838	9.12882	7.73019	0.292519	-0.575498
Supt6	14.8052	10.8287	22.6352	16.0897	13.0236	5.01545	10.904	9.64769	0.201162	-0.737883
Spag5	2.96108	3.11945	1.61083	2.56379	2.41993	1.80779	2.70207	2.30993	0.666504	-0.150427
Unc119	111.46	94.6484	37.6799	81.2629	129.917	27.5891	117.1	91.5354	0.806084	0.171733
Rab34	29.5411	39.5696	10.3594	26.49	20.1225	39.1274	31.5687	30.2729	0.729432	0.192575
Sdf2	173.761	56.7024	81.542	104.002	56.2639	127.268	98.9387	94.1567	0.822701	-0.14347
Ccne1	1.44366	2.04532	6.49702	3.32867	2.95992	1.77326	2.07587	2.26968	0.552005	-0.552453
Bbc3	4.52333	1.99374	3.10198	3.20635	2.36069	2.39337	3.90253	2.88553	0.737117	-0.152097
Psmc3	75.6714	85.395	102.986	88.0176	113.751	81.2014	89.291	94.7478	0.622466	0.1063
Acp2	2.59363	3.61622	3.17615	3.12867	4.00554	2.52061	2.79709	3.10775	0.971147	-0.0096799
Rapsn	0.355441	0.335715	0.457034	0.38273	0.795006	3.02254	0.766645	1.52807	0.200586	1.99731
Slc39a13	6.97201	5.34262	4.05952	5.45805	2.35383	4.10166	6.52585	4.32711	0.485778	-0.334981
Celf2	55.6519	37.4652	14.4771	35.8647	25.6256	20.7759	24.3379	23.5798	0.363863	-0.605015
Nr1h3	1.52804	1.68378	1.30986	1.50723	2.27849	2.16566	2.74651	2.39689	0.0129349	0.669263
Ddb2	4.21384	4.86444	8.4284	5.83556	6.02153	8.89191	8.33138	7.74827	0.291957	0.409004
Sf3a1	26.2579	21.9466	33.8969	27.3671	23.6553	21.9153	26.9691	24.1799	0.448312	-0.178636
Stat6	3.05556	4.26027	13.4706	6.9288	5.53254	8.08374	6.27667	6.63098	0.933934	-0.0633828
Vrk3	18.9948	8.43211	4.51843	10.6484	5.52308	7.1071	6.75998	6.46339	0.390495	-0.72028
Smg9	4.15238	5.71949	3.33701	4.40296	5.8047	1.56935	3.35858	3.57754	0.59038	-0.299505
Paxip1	6.23605	4.12298	1.60369	3.98757	3.06856	4.45445	3.90063	3.80788	0.903944	-0.0665223
Rmnd5a	26.4398	31.9291	26.7118	28.3603	45.937	64.8274	48.9827	53.249	0.0152793	0.908884
Mov10	0.114233	0.431574	0.587533	0.37778	0.766507	0.0647598	0.615968	0.482412	0.702305	0.352718
Ppm1j	1.41236	1.33398	0.908021	1.21812	2.36924	0.60051	2.28472	1.75149	0.422084	0.523928
Rhoc	69.6717	47.1105	56.4999	57.7607	51.7968	54.0847	37.1415	47.6743	0.297345	-0.276875
Tead3	2.03889	1.37553	2.62166	2.01203	1.14009	3.0548	1.09942	1.76477	0.754669	-0.189172
Ppard	1.93631	2.22075	0.711358	1.62281	1.8561	1.72498	0.596629	1.39257	0.725764	-0.220741
Def6	0.253766	0.719048	2.28408	1.08563	1.98657	1.87021	1.09469	1.65049	0.4497	0.604358
Peg3	16.5847	17.8437	10.0134	14.8139	21.9342	22.7283	28.3577	24.3401	0.0393457	0.716381
Metrn	108.091	80.5768	75.8102	88.1592	141.362	85.5862	106.936	111.295	0.292679	0.3362
Narfl	3.01335	1.7393	2.15257	2.30174	2.80829	2.18283	2.34702	2.44605	0.748106	0.0877265
Angptl4	1.94919	1.10461	1.75442	1.60274	1.74388	4.75157	3.57355	3.35634	0.126709	1.06635
Dbf4	2.27493	2.49525	5.00108	3.25709	2.05173	3.24501	2.37425	2.557	0.499563	-0.349133
Daxx	62.4167	45.5005	21.8148	43.244	43.3341	40.4905	36.1411	39.9886	0.798934	-0.112912
Cd320	4.69505	2.33395	1.58869	2.87256	2.76351	1.96123	2.66492	2.46322	0.69465	-0.221793
Ipo4	1.50901	1.6844	1.41114	1.53485	0.920498	1.78871	2.66298	1.79073	0.641788	0.222452
Tm9sf1	2.64125	3.11834	3.82071	3.19344	2.58459	1.77811	1.60225	1.98832	0.0577406	-0.683563
Irf9	11.6542	12.6922	26.6064	16.9843	18.22	15.034	8.46441	13.9062	0.612481	-0.288475
Gmpr2	3.26372	6.7817	7.34398	5.79647	6.56989	6.19828	7.21545	6.66121	0.54551	0.20061
Mdp1	62.4113	58.3523	36.8825	52.5487	42.3012	35.739	41.1321	39.7241	0.19174	-0.403641
Dhrs1	77.9744	118.8	37.8964	78.2236	66.699	143.007	89.0964	99.6007	0.546989	0.348553
Ncan	3.02671	2.10201	0.686789	1.9385	1.99111	0.757001	1.53606	1.42806	0.543597	-0.44089
Tmem161a	19.0076	19.4351	19.2833	19.242	27.6925	34.0074	36.6718	32.7906	0.00706601	0.769024
Armc6	1.37447	1.48365	4.29208	2.3834	4.1722	2.11498	5.08214	3.78977	0.339178	0.669088
Borcs8	5.23573	4.12097	2.24407	3.86692	11.2227	3.21554	8.46965	7.63596	0.206976	0.981623
Slc25a42	2.77737	0.504469	0.824124	1.36865	0.477852	0.908376	1.03681	0.80768	0.48519	-0.760902
Ranbp3	9.18286	7.2277	10.1676	8.85938	6.27583	3.90439	7.1523	5.77751	0.0766214	-0.616759
Ndufa11	11.5536	5.22888	4.64247	7.14166	3.4994	4.09367	7.00871	4.86726	0.408205	-0.55315
Nr2f6	16.3186	12.1681	12.9762	13.821	8.16434	13.5116	10.4203	10.6987	0.194232	-0.36942
Use1	81.9892	105.174	42.9919	76.7185	54.95	84.2253	81.5226	73.566	0.884706	-0.0605361
Ocel1	0.628562	1.10255	0.11546	0.615523	0.502103	0.356338	0.387353	0.415265	0.525734	-0.567781
Dyrk1b	1.42598	1.7958	0.611187	1.27766	1.86052	0.943139	1.79415	1.5326	0.607364	0.262485
Braf	4.06611	2.44393	4.63417	3.71473	3.15209	1.93839	2.34202	2.4775	0.172999	-0.584371
Ndufb2	1.36568	7.41687	7.31676	5.36644	13.1093	9.35514	13.6235	12.0293	0.0506568	1.16452
Hltf	8.20744	4.89597	2.63833	5.24725	4.71012	6.55077	4.77502	5.3453	0.957421	0.0267106
Prpf6	5.64321	11.9142	13.6587	10.4054	9.28091	4.70469	5.36989	6.45183	0.233766	-0.689545
Rgs19	1.43611	2.17026	0	1.20212	0.321211	0.651315	1.23901	0.737178	0.538213	-0.705497
Rgs20	12.6922	35.1073	13.0171	20.2722	58.8046	14.305	35.8491	36.3196	0.340255	0.841244
Abhd3	12.0788	7.09177	0.839526	6.67004	5.84139	6.10733	5.28094	5.74322	0.790319	-0.215836
Snrpd1	69.6367	104.802	72.8131	82.4171	121.523	71.1467	99.0318	97.2338	0.465714	0.238514
Tchp	0.779308	1.5539	2.89481	1.74267	1.64622	0.736329	0.373528	0.918693	0.319014	-0.923648
Tiam1	9.88771	11.0481	16.3701	12.4353	9.25098	13.9587	9.19974	10.8031	0.556079	-0.202993
Rpl3l	5.45774	6.62767	3.50884	5.19808	10.4633	11.4922	17.6576	13.2043	0.0298335	1.34496
Slc9a3r2	9.36493	11.7936	7.29796	9.4855	11.1079	9.3311	12.854	11.0976	0.383833	0.226458
Puf60	62.618	64.1682	65.2545	64.0135	56.7548	30.5104	43.9165	43.7272	0.0561608	-0.549845
Golga2	67.5441	53.1264	51.9601	57.5435	47.1456	41.6584	33.9094	40.9045	0.0578495	-0.492395
Uck1	1.86261	0	0	0.620869	1.04151	0.263983	0.251089	0.518862	0.886968	-0.258939
Scin	1.28144	3.22752	11.8085	5.43915	3.34385	10.2915	1.84261	5.15932	0.949487	-0.0762019
Ikzf4	3.31203	1.51366	1.23639	2.02069	1.4338	2.60445	0.576103	1.53812	0.611364	-0.393688
Mien1	34.2974	48.5911	39.6903	40.8596	46.0273	31.5958	24.9668	34.1966	0.423656	-0.256821
Pon1	29.1741	33.6088	4.26281	22.3486	10.3812	41.2224	21.9285	24.5107	0.874252	0.133228
Axl	8.781	6.37052	7.19994	7.45049	6.26212	12.1204	8.37186	8.91814	0.472714	0.259408
Tgfb1	0.254068	0.479936	1.47009	0.734696	0.710334	0.360084	0.547994	0.539471	0.640376	-0.445604
Ccdc97	66.831	49.7605	35.1258	50.5724	40.734	39.2699	41.9113	40.6384	0.340686	-0.315507
Zfp40	1.00034	0.26995	0.735006	0.668433	1.59817	0.972178	0.616463	1.06227	0.332613	0.668297
Akap8l	5.2475	5.83093	9.52568	6.86804	7.93972	2.0999	1.66445	3.90136	0.288554	-0.815922
Pdcd2l	7.44292	11.3259	3.19009	7.31963	9.24855	14.0649	12.0401	11.7845	0.177658	0.68705
Gtf2f1	5.96859	5.63736	4.79659	5.46751	2.50309	2.11478	3.62069	2.74619	0.00883772	-0.993455
Clpp	31.3088	23.5568	17.0583	23.9746	23.7382	24.0668	17.1685	21.6579	0.647346	-0.146619
Alkbh7	11.8266	7.05491	7.20328	8.69493	10.4417	3.88162	6.7128	7.01204	0.53183	-0.31034
Med6	11.9514	12.1243	5.12244	9.73269	8.41542	6.27347	4.77365	6.48751	0.269898	-0.585173
Prkd1	7.1888	6.45864	2.70542	5.45095	9.01994	4.0754	9.07634	7.39056	0.420476	0.439176
Cse1l	20.5282	18.4712	16.2435	18.4143	11.5467	16.5957	18.3396	15.494	0.287648	-0.249117
Naa20	5.87777	3.10235	2.00059	3.66024	1.74	3.13616	4.28804	3.05473	0.681063	-0.260891
Prkra	30.6356	21.4778	13.8075	21.9736	14.4814	19.8743	18.0521	17.4693	0.4283	-0.330954
Fkbp7	6.46974	2.85166	4.43677	4.58605	0	7.091	4.18635	3.75912	0.73836	-0.28686
Plekha3	19.8749	23.4165	9.48455	17.592	19.0189	28.4586	27.1791	24.8855	0.227444	0.500388
Ykt6	100.24	84.5402	170.014	118.265	107.781	170.724	136.575	138.36	0.563535	0.22641
Baz1b	18.6054	12.394	9.28005	13.4265	10.2725	8.71439	7.12631	8.70442	0.177329	-0.625262
Pex6	2.6997	1.43431	2.38654	2.17352	1.50959	1.24352	0.545901	1.09967	0.0874356	-0.98296
Mrpl2	24.6348	20.6824	25.3408	23.5526	23.8767	15.5175	17.1211	18.8384	0.184454	-0.322211
Mea1	3.05002	7.20189	6.86312	5.70501	5.11643	0.864544	2.46695	2.81598	0.187428	-1.01859
Gnmt	1.0622	4.51462	0	1.85894	0.593947	2.10759	1.14552	1.28235	0.707945	-0.535685
Kdelr1	530.791	597.211	1277.99	801.998	1162.75	637.862	653.15	817.919	0.959484	0.0283602
Tmem143	1.19275	2.57498	1.8623	1.87667	4.7639	1.64215	3.58328	3.32978	0.217474	0.827248
Ggct	1.81938	1.01542	1.91405	1.58295	1.38728	1.26584	1.60535	1.41949	0.616932	-0.157244
Jag2	1.19549	2.432	1.89192	1.8398	0.822743	0.938399	1.09091	0.950685	0.0721553	-0.952508
Btbd6	3.03165	3.12371	1.06313	2.40616	3.08219	2.49989	2.37779	2.65329	0.744074	0.141046
Nudt14	33.4983	42.3128	28.5423	34.7845	46.9409	25.1682	23.5037	31.8709	0.750622	-0.126202
Epdr1	36.1669	19.6143	10.2009	21.9941	31.0527	52.5151	57.6252	47.0643	0.0873977	1.09752
Flii	3.30484	3.12144	1.79784	2.74137	3.98024	1.65737	1.3708	2.33614	0.692516	-0.230775
Top3a	0.557081	0.131541	2.14892	0.945848	0.778757	1.42117	1.50195	1.23396	0.682847	0.383613
Atg4d	3.70336	3.08143	1.47391	2.7529	2.26802	1.04974	2.94785	2.08853	0.485631	-0.398459
Qtrt1	7.14196	4.9059	2.92196	4.98994	6.53493	3.86481	4.9014	5.10038	0.942773	0.0315819
Plin4	11.198	11.2049	16.1094	12.8374	16.9869	22.8161	32.4031	24.0687	0.0786581	0.9068
Hdgfl2	7.75015	4.71461	2.36465	4.94314	3.81949	2.01065	2.2666	2.69891	0.247336	-0.873049
Chaf1a	0.387246	2.74316	4.48136	2.53726	2.16536	0.878134	1.46168	1.50172	0.451761	-0.75665
Adprh	23.8722	40.8911	22.8915	29.2183	36.6521	39.6827	38.8354	38.3901	0.195789	0.393863
Tmem39a	14.3934	7.38836	5.43149	9.07107	3.49927	8.69189	5.23038	5.80718	0.354478	-0.643434
Timmdc1	8.25762	4.06923	5.53974	5.95553	6.42422	9.5662	11.2285	9.07298	0.170464	0.607346
Pla1a	0.324799	0.613549	1.2529	0.730417	1.81618	3.86677	2.45194	2.71163	0.0408012	1.89237
Mcm2	1.01287	2.08726	1.18398	1.42804	1.02976	2.71444	1.29093	1.67838	0.707294	0.233031
Tpra1	5.37465	5.94661	7.5032	6.27482	5.49547	7.31266	2.81532	5.20782	0.503415	-0.268895
Nab1	4.06173	9.88591	12.2532	8.73361	8.56067	8.76774	5.22272	7.51704	0.674672	-0.216413
Adgre5	12.1043	10.4664	4.60343	9.05804	3.05052	15.4638	7.72195	8.74541	0.94523	-0.0506732
Il17ra	3.10565	3.84123	3.89824	3.61504	5.37515	4.10813	4.46569	4.64966	0.0855441	0.363112
Lamb1	8.97752	9.15033	19.9312	12.6864	13.0736	11.314	7.24389	10.5438	0.621706	-0.266883
Kcnn1	0.279269	2.50582	0.179545	0.988213	2.6547	0.949924	2.86117	2.15527	0.295808	1.12497
Arrdc2	1.98176	2.80767	1.01928	1.93623	0.886511	2.13461	1.92349	1.6482	0.678226	-0.232359
Ppp1r17	3.64544	6.19764	0.937478	3.59352	4.89221	1.44665	6.29024	4.2097	0.783034	0.228318
Cd36	3.74668	2.02215	2.9823	2.91704	4.38959	5.96752	10.3901	6.91572	0.0984976	1.24537
Map2k7	10.3712	12.4815	39.7914	20.8814	35.7308	7.87098	21.2871	21.6296	0.954882	0.0507924
Timm44	17.481	18.3271	8.54144	14.7832	12.3163	16.2527	17.7211	15.43	0.863205	0.0617847
Ap2a2	32.0082	38.3507	20.942	30.4337	28.4598	13.2086	21.8336	21.1673	0.240919	-0.52383
Pnkp	1.18247	2.97826	4.05452	2.73842	4.1876	3.57522	3.18806	3.6503	0.361937	0.414671
Med25	1.42726	2.37892	1.72725	1.84448	2.81675	1.71345	2.3541	2.29477	0.349818	0.315137
Bcam	0.20022	1.32376	1.54469	1.02289	3.80654	1.92962	1.29556	2.3439	0.199813	1.19626
Clptm1	10.2109	26.0103	11.1401	15.7871	20.647	18.3601	12.4579	17.155	0.821234	0.11988
Relb	2.63786	3.42576	5.5117	3.85844	4.24065	4.67321	5.68955	4.8678	0.35189	0.335253
Tomm40	8.23161	9.78551	9.12447	9.04719	10.3168	6.7585	8.5712	8.54882	0.67977	-0.0817453
Apoe	108.149	144.307	94.7612	115.739	105.2	132.811	122.771	120.261	0.801751	0.0552909
Hbp1	6.64704	11.7715	12.9539	10.4575	8.94359	15.132	10.0806	11.3854	0.749597	0.122648
Prkar2b	6.13846	4.30694	10.1481	6.8645	7.64943	3.87766	2.83713	4.78808	0.410394	-0.519708
Cdkn1b	19.8399	14.2203	16.1024	16.7208	12.7461	15.2359	12.7466	13.5762	0.164078	-0.300566
Klf4	24.5782	74.4046	173.142	90.7084	85.7493	53.3528	18.8035	52.6352	0.469837	-0.785208
Ap1m1	5.02908	8.73998	6.98383	6.91763	7.64894	9.46545	8.67773	8.59737	0.232169	0.313617
Rab8a	28.7529	45.9086	46.83	40.4972	47.1613	54.6448	48.2844	50.0301	0.20613	0.304977
Hmgn2	0.209315	0.790796	0.269142	0.423084	1.17043	0.711977	0.902937	0.928447	0.090522	1.13387
Fam32a	16.1252	23.3257	21.1077	20.1862	27.7812	20.4243	16.6068	21.6041	0.735215	0.0979357
Elf3	16.1787	29.7431	96.9567	47.6262	21.3242	23.9124	19.6288	21.6218	0.357086	-1.13927
Stard3nl	1.71564	1.5124	0.735335	1.32112	1.66284	1.49134	1.97356	1.70925	0.305233	0.371597
Stk11	15.1036	9.90653	6.83315	10.6144	13.9194	10.9408	9.954	11.6047	0.731592	0.128687
Efna2	5.10961	11.0715	3.09179	6.4243	17.4789	4.77102	8.4277	10.2259	0.443227	0.670614
Atp5d	66.4423	85.3469	90.559	80.7828	95.482	38.9852	96.7332	77.0668	0.864352	-0.0679379
Ppp5c	1.63394	1.92908	6.30287	3.28863	2.51253	3.93676	3.08369	3.17766	0.946885	-0.04952
Cdk12	1.47431	3.50701	3.72118	2.90083	4.15247	1.54778	1.76662	2.48895	0.726912	-0.220928
Lipe	3.04691	4.52229	4.61739	4.0622	6.44987	3.88648	4.57682	4.97106	0.378749	0.291292
Pafah1b2	36.1862	47.2784	22.2184	35.2277	28.4233	33.7806	31.8382	31.3473	0.628511	-0.168366
Tbc1d8	3.30094	4.50342	1.41481	3.07305	3.28139	2.84166	6.46051	4.19452	0.482946	0.448833
Cnot11	6.02527	4.13883	4.93018	5.03143	2.2461	5.89999	4.13503	4.09371	0.474191	-0.297559
Slc2a3	8.04498	3.42351	1.02307	4.16385	3.55926	1.45344	4.48104	3.16458	0.679521	-0.395907
Foxj2	20.7271	19.0111	19.2568	19.665	23.7159	10.2561	21.0609	18.3443	0.766274	-0.100296
Sri	11.7487	11.8448	8.99618	10.8632	9.00543	14.9674	7.68762	10.5535	0.904574	-0.0417376
Dgcr2	13.3157	15.2197	19.3549	15.9634	14.3519	21.8259	15.6089	17.2622	0.679288	0.112851
Irf3	2.04693	3.86667	4.54617	3.48659	6.65939	4.11424	2.40818	4.39394	0.563607	0.333697
Bcl2l12	2.26899	0.612307	2.50073	1.79401	1.45	0.735037	2.09741	1.42748	0.634306	-0.329715
Zfp959	4.97123	3.45973	2.01857	3.48318	2.34085	2.0766	2.25734	2.22493	0.21553	-0.646643
Mpnd	10.2814	12.5978	16.4358	13.105	12.1196	6.30123	6.89249	8.43778	0.144311	-0.635183
Sh3gl1	3.40036	3.21165	1.58991	2.73398	2.07423	1.40196	2.00023	1.82547	0.212317	-0.582728
Ebi3	0.547439	1.03412	0.70391	0.761822	0	0.620698	0.590382	0.403693	0.22188	-0.916195
Ccdc94	0.488562	1.84579	0	0.778118	1.09275	1.10788	1.05377	1.0848	0.608344	0.479371
Ranbp2	4.42367	5.8804	7.58408	5.96272	5.68008	7.64732	8.4812	7.26953	0.349424	0.285893
Grk5	2.02371	0.955701	0.260213	1.07987	0.678958	1.49144	0.436491	0.868963	0.744542	-0.313497
Dvl3	2.35335	2.84018	1.34489	2.17947	2.1932	0.815308	0.422993	1.14383	0.210049	-0.930101
Abcf3	9.54364	10.2045	21.3013	13.6832	15.9088	17.4562	19.031	17.4653	0.389146	0.352091
Eif2b5	6.78627	6.03262	12.0623	8.29374	5.35719	4.75243	3.87455	4.66139	0.135222	-0.831262
Cyth2	5.39176	3.16089	3.58596	4.0462	6.02982	2.31883	4.61166	4.3201	0.840935	0.0944978
Car11	9.31159	5.33972	0.855218	5.16884	1.48764	5.0903	1.79322	2.79039	0.42831	-0.889375
Dlgap1	27.8939	27.948	9.54827	21.7967	20.7825	17.7152	22.1956	20.2311	0.814986	-0.107536
Hck	2.75552	0	0.787356	1.18096	1.0272	2.25641	2.3113	1.86497	0.498669	0.659194
Mrpl4	2.44747	2.77398	4.09112	3.10419	3.28453	2.22	3.16735	2.89063	0.741885	-0.102836
Keap1	16.7871	21.0118	25.4461	21.0817	21.0632	12.5343	15.3074	16.3016	0.248686	-0.370972
Ap1m2	4.69159	6.35785	17.3108	9.45341	2.96558	4.50994	3.29975	3.59176	0.215339	-1.39615
Glg1	22.5848	31.7411	42.7469	32.3576	34.7542	20.7929	16.7572	24.1015	0.359361	-0.424985
Btbd2	2.14335	3.8801	1.37798	2.46715	1.99749	1.31634	1.73361	1.68248	0.363746	-0.552252
Csnk1g2	91.5384	27.9019	23.847	47.7625	20.5927	35.4472	44.0021	33.3473	0.564194	-0.518306
Abhd17a	8.2806	27.7648	55.3664	30.4706	28.2446	14.0831	29.4695	23.9324	0.675923	-0.348453
Mob3a	0.393672	0.371825	0.506192	0.423896	0.880517	0.223177	0	0.367898	0.844436	-0.204406
Fkbp11	3.50481	0.827577	6.75985	3.69741	0	4.47055	1.88987	2.12014	0.503784	-0.802355
Ddx23	1.29229	2.77402	1.51059	1.85897	2.23351	1.73162	1.14026	1.7018	0.792741	-0.127439
Pld3	5.47627	6.41372	9.01313	6.96771	5.3894	5.21565	3.5435	4.71618	0.136419	-0.563064
Grik5	23.1761	3.86293	5.89634	10.9785	7.06876	5.69113	7.48487	6.74825	0.529424	-0.702091
Rabac1	104.297	75.0737	51.9128	77.0946	50.7948	68.9024	65.7638	61.8203	0.397889	-0.318549
Etv3	0.997476	1.3543	2.96596	1.77258	1.81271	3.92301	2.6893	2.80834	0.295313	0.66387
Prkcsh	6.74215	4.52835	2.50444	4.59164	3.68623	2.29332	3.39314	3.12423	0.320502	-0.555511
Elavl3	34.2098	21.0726	5.2594	20.1806	25.7827	1.84453	11.1281	12.9184	0.541364	-0.643537
Rab3b	0.545265	1.54501	0	0.69676	0.406527	1.23646	0.392024	0.678339	0.974015	-0.0386554
St8sia6	1.83861	5.52546	7.62967	4.99791	2.71043	5.82755	2.79399	3.77732	0.570725	-0.403962
Fcgrt	5.1801	4.31702	4.30986	4.60233	4.08925	4.83684	4.6006	4.5089	0.809837	-0.0295893
Nosip	8.92131	8.64227	6.47094	8.01151	6.90718	6.74344	8.14095	7.26386	0.448758	-0.141338
Pih1d1	4.75622	6.58866	11.4159	7.58692	2.83683	3.23562	4.78736	3.61994	0.128262	-1.06755
Rps11	0	4.19625	1.90422	2.03349	3.31237	2.93845	0.798551	2.34979	0.837324	0.208576
Supt5	8.00075	6.08737	12.5737	8.88726	7.58056	3.96874	5.15304	5.56745	0.205514	-0.674723
Paf1	4.28493	3.87117	8.62382	5.59331	9.16731	3.69657	5.42471	6.0962	0.831708	0.124208
Timm50	4.29548	1.80316	2.14792	2.74885	1.60127	1.35286	2.83093	1.92835	0.41528	-0.51146
Bicd1	2.05912	2.69627	1.50436	2.08658	2.61681	1.37958	1.84213	1.94617	0.792312	-0.100501
Ncstn	1.77246	1.36972	2.07189	1.73802	1.08121	1.00483	0.695091	0.927043	0.0261015	-0.906739
Pex19	7.05142	12.5273	11.4415	10.3401	16.1473	10.089	11.0447	12.427	0.453747	0.265228
Phyhip	1.98094	1.87101	2.83015	2.22737	1.47691	0.748677	0.23737	0.820985	0.0403246	-1.43991
Crhr2	4.88361	2.4837	1.93214	3.09982	2.38067	7.0279	5.13165	4.84674	0.342903	0.644831
Inmt	2.80221	4.91529	3.60314	3.77355	6.26763	7.94299	7.7709	7.32718	0.0120054	0.957337
Impdh1	12.8334	35.629	3.25029	17.2376	28.0518	4.74003	16.1468	16.3129	0.940935	-0.0795451
Dusp3	16.2794	18.0893	11.2577	15.2088	15.299	16.519	24.7855	18.8678	0.368476	0.311021
Prodh	0.55519	1.22355	2.37959	1.38611	0.413927	1.04914	0.997901	0.820324	0.377472	-0.756776
Dgcr14	4.54419	4.50661	6.13518	5.06199	4.06556	2.57615	2.69536	3.11236	0.0533649	-0.701699
Slc25a1	2.35479	10.8426	21.9519	11.7164	11.8506	3.00365	10.4755	8.44323	0.631049	-0.472664
Dgcr6	13.3036	9.72798	20.9687	14.6668	11.9983	11.7995	11.3389	11.7122	0.423986	-0.324534
Ddr1	140.739	211.875	232.547	195.054	291.532	151.359	128.339	190.41	0.940117	-0.0347629
Ier3	133.651	149.234	383.024	221.97	323.634	184.283	188.108	232.008	0.919034	0.0638139
Klc4	16.5505	12.7661	14.1873	14.5013	12.3394	9.85178	13.9815	12.0576	0.208345	-0.266247
Ercc1	0.411767	0.194458	0.52946	0.378562	1.84198	0.700305	1.3322	1.2915	0.0569672	1.77044
As3mt	12.437	7.25536	5.64414	8.44549	7.36346	13.2718	17.7519	12.7957	0.298049	0.599409
Homer3	33.7009	20.7515	6.22469	20.2257	10.2031	19.7387	16.2647	15.4022	0.597021	-0.393056
Crtc1	1.26016	0.541011	0.81017	0.870447	1.08899	0.357198	0.864824	0.770338	0.756485	-0.176264
Rnf215	38.1662	31.9826	8.85564	26.3348	16.0462	39.0439	26.6148	27.235	0.939393	0.0484877
Sec14l2	7.67509	15.8791	3.05463	8.8696	16.758	4.76547	10.445	10.6561	0.744008	0.264743
Aven	2.43343	3.99193	1.48214	2.63583	5.72926	3.84818	3.45304	4.34349	0.167461	0.720597
Cp	6.09303	4.996	3.44376	4.84426	4.64255	3.9097	4.33251	4.29492	0.528725	-0.173645
Crot	4.3436	4.54606	6.33983	5.0765	3.80732	6.58866	2.27886	4.22494	0.578993	-0.264901
Rps6ka1	1.50424	3.97812	3.48153	2.98796	3.36449	2.47303	1.78446	2.54066	0.639187	-0.23396
Calb2	99.585	85.0344	9.45008	64.6898	59.9999	8.95792	50.3298	39.7626	0.479811	-0.702128
Snrnp200	24.4111	24.0622	22.4353	23.6362	19.3298	29.071	25.7076	24.7028	0.73347	0.0636754
Ciao1	4.80829	4.54145	4.63695	4.66223	6.27351	9.65412	8.64244	8.19002	0.0246515	0.812847
Taf6l	1.74168	1.23377	1.95956	1.645	1.70432	1.91305	1.05655	1.55797	0.808251	-0.0784239
Insig2	11.6187	25.6058	28.9306	22.0517	27.2248	43.0753	27.0491	32.4497	0.23828	0.557316
Kpna6	11.0415	6.83265	6.48677	8.12032	5.53539	9.28141	13.0368	9.28455	0.679078	0.193296
Man1a	1.19509	0.877933	0.170742	0.747923	0.891013	2.03253	1.14564	1.35639	0.256243	0.858814
Itpkc	0.969543	0.572336	9.66161	3.7345	2.16855	2.40469	1.43769	2.00365	0.592516	-0.898286
Coq8b	0.917299	1.40789	0.589742	0.971643	1.53878	0.715036	0.247314	0.833709	0.772619	-0.220883
Brd8	11.3246	20.6527	27.264	19.7471	34.2892	13.2157	15.8509	21.1186	0.873488	0.0968724
Kif20a	1.51858	2.54988	2.82046	2.29631	1.69829	1.05221	1.45574	1.40208	0.111393	-0.711748
Farsa	29.0753	35.327	13.4298	25.9441	24.9395	12.9624	19.0267	18.9762	0.398155	-0.451211
Gcdh	4.41887	4.39331	2.09333	3.63517	5.72208	4.35097	5.51795	5.197	0.151073	0.515656
Mast2	3.9377	3.32351	2.37	3.2104	3.84151	1.47238	2.34917	2.55435	0.472712	-0.329796
Dnase2a	1.66396	1.3471	1.8339	1.61498	1.19627	2.49304	1.28177	1.65703	0.928851	0.037078
Rad23a	5.71657	4.46031	2.55669	4.24452	4.7253	4.79072	2.41239	3.97614	0.834846	-0.0942351
Calr	27.5773	40.9608	42.8945	37.1442	27.6074	37.6977	29.7405	31.6819	0.393034	-0.229478
Syce2	2.92914	3.38138	0.836966	2.38249	2.54782	2.58309	3.1589	2.76327	0.662145	0.213905
Nfat5	11.8844	8.88774	10.0381	10.2701	7.91212	14.2058	10.4864	10.8681	0.78241	0.0816511
Nob1	4.96088	3.81787	2.59877	3.79251	3.69863	5.83307	3.76483	4.43217	0.548697	0.224863
Nqo1	13.1978	11.6863	20.1519	15.012	10.6084	18.4711	11.5643	13.5479	0.704754	-0.148038
Ppfia3	1.37847	2.37419	2.08526	1.94598	1.45092	0.367751	0.961921	0.926864	0.0771668	-1.07006
Gys1	26.749	12.3796	8.25466	15.7944	14.3589	17.9697	25.3856	19.238	0.623116	0.284548
Lin7b	1.31341	4.96207	1.68881	2.65476	5.87533	1.48917	2.36072	3.24174	0.757079	0.288186
Bax	45.9245	23.7991	22.9932	30.9056	38.1785	26.2655	22.3529	28.9323	0.83527	-0.0951899
Tfam	13.1334	9.40562	18.3718	13.6369	15.8174	26.509	21.3232	21.2165	0.133609	0.637671
Zfp81	2.12247	2.64254	1.86077	2.20859	4.63939	2.62527	1.56066	2.94177	0.475245	0.41356
Efnb3	10.2626	15.0147	4.39861	9.89195	4.95087	2.85193	14.5398	7.44752	0.632526	-0.409495
Mmd	24.3252	21.6238	6.66955	17.5395	27.0038	8.21329	30.477	21.898	0.647464	0.320192
Hlf	60.3019	132.473	276.127	156.301	143.775	159.624	110.11	137.836	0.790737	-0.18137
Fam162a	61.5288	100.985	108.945	90.4864	92.4987	89.7764	108.779	97.018	0.700786	0.100551
Rpl8	205.823	138.958	191.085	178.622	150.406	129.32	101.769	127.165	0.105553	-0.490204
Grm3	0.840281	0.595237	0	0.478506	0.23493	0.238182	1.58584	0.686318	0.706849	0.52034
Ssbp2	2.89639	4.63541	6.62087	4.71756	8.00788	2.05249	3.21036	4.42358	0.896261	-0.0928269
Fancl	7.21802	5.20279	5.86174	6.09418	3.18639	3.98428	4.7115	3.96073	0.044674	-0.621668
Gstm5	3.00706	6.15373	1.93327	3.69802	3.36291	5.1142	4.86442	4.44718	0.615914	0.266136
Gstm7	0.80013	0.377863	0	0.392664	0.447408	0.680403	0.862894	0.663569	0.3571	0.756949
Stat3	61.9864	79.1838	153.442	98.2042	83.908	36.4747	32.4819	50.9549	0.220384	-0.946565
Stat5a	4.48973	4.83424	7.50489	5.60962	5.12145	9.72293	7.45654	7.43364	0.327028	0.406167
Cavin1	351.054	259.22	336.593	315.622	193.303	409.674	341.041	314.673	0.98981	-0.00434859
Map3k11	1.8536	0.954947	0.433346	1.08063	0.188451	0.859767	1.45382	0.834013	0.678615	-0.373734
Akt2	9.16161	23.7538	9.93233	14.2826	15.3687	17.2109	15.7891	16.1229	0.719477	0.174851
Dnaja3	10.8061	6.6496	4.63155	7.3624	6.59172	10.8598	8.82857	8.76004	0.559116	0.250761
Hmox2	15.6009	5.18458	1.85741	7.54763	6.78499	4.42216	7.47764	6.22826	0.771298	-0.277195
Cdip1	32.5491	19.8986	6.73651	19.7281	17.0785	20.9802	19.4746	19.1778	0.945307	-0.0408158
Map3k20	8.93873	8.7994	8.17504	8.63772	8.23658	17.1294	18.5331	14.633	0.137226	0.760505
Cwc15	80.7255	57.3767	51.8994	63.3339	60.6416	78.3537	64.6339	67.8764	0.683087	0.0999327
Col5a3	2.72795	1.3327	1.93526	1.99864	1.89358	2.34642	2.94194	2.39398	0.477754	0.260394
Dnmt1	9.37704	15.2531	11.0524	11.8942	13.3026	5.41438	9.92533	9.54743	0.460416	-0.317074
Ppan	4.79898	3.62613	2.87963	3.76825	2.50455	1.54167	1.03509	1.69377	0.0423754	-1.15366
Angptl2	9.7818	10.0089	7.99205	9.26091	7.74872	17.7915	13.0765	12.8722	0.290885	0.475038
Cacna1b	2.57696	5.78064	2.48514	3.61425	10.3749	0.438272	3.1265	4.64656	0.760221	0.362467
Trmt10a	1.68638	2.42712	2.47816	2.19722	2.24517	1.32023	1.12584	1.56375	0.214484	-0.490671
Etv1	1.30066	0.727989	0.619415	0.882689	1.02359	2.02091	1.92221	1.65557	0.112537	0.907351
Kifc2	12.0235	8.46904	2.35831	7.61694	5.69759	2.65717	7.25251	5.20242	0.483302	-0.550027
Psap	260.73	366.415	832.579	486.574	713.69	550.75	754.435	672.958	0.373862	0.467856
Ikbkg	4.18579	5.59456	3.96047	4.58027	5.47603	4.70116	4.93999	5.03906	0.458852	0.137721
Wars2	0.323161	0.712195	0.277018	0.437458	0.240935	0.427474	0.58085	0.41642	0.90717	-0.0711058
Atn1	0.6962	1.0521	0.358076	0.702126	3.11435	0.868303	0.900974	1.62788	0.29547	1.21319
Phb2	79.417	71.4301	54.4915	68.4462	68.0081	49.7101	65.2104	60.9762	0.466603	-0.166724
Ptpn6	1.37153	0.86361	0.881772	1.03897	0.255639	1.03671	0.493039	0.59513	0.194157	-0.803878
Eno2	15.383	19.1581	3.50085	12.6806	10.048	1.77502	7.63419	6.48574	0.308847	-0.967286
Emg1	28.6236	11.3626	14.5797	18.1886	12.8353	19.7546	19.5354	17.3751	0.89461	-0.0660156
Lpcat3	1.37195	5.55348	10.0805	5.66863	3.50698	6.4444	6.12964	5.36034	0.914007	-0.0806769
Atp6v1f	252.466	236.179	41.8373	176.827	82.2095	97.3527	84.4752	88.0124	0.260511	-1.00656
Clcn5	1.11859	1.69042	0.719154	1.17605	1.00077	1.68047	1.4476	1.37628	0.593069	0.22682
Clcn3	29.2656	26.791	8.9734	21.6767	21.6514	10.6565	16.4685	16.2588	0.490061	-0.414921
Pde1c	2.6173	2.17058	1.80581	2.1979	2.3202	2.53327	3.09798	2.65049	0.242143	0.270133
Utp20	2.57483	3.08441	3.47227	3.04384	3.01999	3.23981	2.57362	2.94448	0.775389	-0.047879
9330159F19Rik	7.55233	4.7205	1.7137	4.66218	4.47144	6.10742	7.9052	6.16136	0.486086	0.402244
Cul3	16.6928	16.3871	15.7177	16.2659	21.6081	31.8176	34.7287	29.3848	0.0302396	0.853221
Sst	2.13858	0	0	0.712859	0	0	1.15317	0.384389	0.705813	-0.891051
Il11	0.636684	1.80405	0.818663	1.08647	2.84811	2.70707	1.71657	2.42392	0.0580704	1.1577
Large1	1.20456	1.97203	0.413026	1.19654	0.628649	0.773927	1.21244	0.871674	0.538106	-0.457008
Ddx56	8.34451	7.16493	5.52735	7.01226	3.95902	5.8774	5.99938	5.2786	0.174253	-0.409724
Tmed4	31.4665	21.3874	14.3691	22.4077	23.0216	32.343	25.3718	26.9121	0.473362	0.264265
Bid	1.26297	1.87452	1.85594	1.66448	0.40355	1.63654	1.36204	1.13404	0.279379	-0.553592
Ralb	9.2243	5.27652	16.7054	10.4021	10.1706	5.52396	7.00555	7.5667	0.477341	-0.459133
Dnajb11	13.0634	15.1427	18.5788	15.595	24.5703	21.5441	25.8283	23.9809	0.014966	0.620806
Tbccd1	10.9042	10.0752	3.96242	8.31394	8.4832	14.7824	9.71443	10.9933	0.410257	0.403024
Clec11a	18.0666	26.4085	4.97795	16.4844	12.2671	62.5502	19.0199	31.2791	0.431916	0.924099
Zfp324	1.34109	1.64666	4.31101	2.43292	4.04944	1.21644	1.73555	2.33381	0.942166	-0.0600023
Gab2	28.7645	29.326	17.2246	25.105	37.3944	49.9804	37.1803	41.5184	0.046981	0.725773
Coro1c	65.7471	114.557	214.075	131.46	99.8403	88.0718	57.6099	81.8407	0.336043	-0.683729
Tax1bp1	12.1805	25.0073	17.0634	18.0837	19.3575	23.5506	20.5337	21.1473	0.480344	0.225779
Psg17	0.305002	0.864227	0.784357	0.651195	0.682191	0.345817	0.657854	0.561954	0.686468	-0.212637
Ndrg2	141.978	114.866	100.371	119.072	141.278	154.885	269.629	188.597	0.177144	0.663481
Mettl17	4.51741	2.74289	1.6596	2.9733	1.98471	1.18902	2.95786	2.04386	0.395526	-0.540765
Arhgef40	0.617889	0.466879	0.317798	0.467522	0.207303	0.87572	0.399815	0.494279	0.907696	0.0802905
Pnpla6	0.726495	1.30997	1.5286	1.18836	1.92038	0.71139	0.925934	1.1859	0.99584	-0.00298417
Mcoln1	3.64549	2.32215	1.41714	2.46159	2.55991	2.45116	1.5543	2.18846	0.724151	-0.169678
Arhgef18	3.12813	5.62082	5.39566	4.71487	7.50857	9.73191	5.92422	7.72156	0.0917643	0.711674
Pkn2	3.03415	3.99328	7.67484	4.90076	3.83822	3.69397	2.89666	3.47628	0.379862	-0.49546
Cd33	0.906646	0.622786	0.211961	0.580464	0.368704	1.9625	1.06665	1.13262	0.334324	0.964382
Etfb	110.603	98.2279	145.753	118.194	87.9991	98.8878	124.619	103.835	0.467459	-0.186864
Stxbp2	0.924026	2.03641	1.18813	1.38286	1.72229	1.74613	1.99302	1.82048	0.275239	0.396668
Pcp2	7.0077	7.61163	0.450533	5.02329	5.87774	0	1.13361	2.33712	0.408983	-1.1039
Sgce	1.62963	1.82423	0.465647	1.3065	0.877488	1.71084	1.30182	1.29672	0.984953	-0.0108445
Chn2	9.91834	6.24527	0.991917	5.71851	1.47894	2.43655	3.922	2.6125	0.311889	-1.13021
Wwox	5.3517	7.31445	2.59062	5.08559	9.4352	2.96255	5.8394	6.07905	0.690558	0.25743
Slbp	0.527077	1.49348	2.03318	1.35125	1.41468	1.49403	1.4779	1.4622	0.813837	0.113852
Tyr	6.66816	4.76614	2.78078	4.73836	4.83715	12.107	8.74609	8.56342	0.183531	0.853799
Aqp1	177.254	185.149	205.972	189.458	181.597	220.187	130.419	177.401	0.682349	-0.0948663
Arid3b	4.41672	2.35127	1.13582	2.6346	4.66996	0.682877	1.55886	2.3039	0.840768	-0.193508
Cnn2	9.6336	7.37755	17.4089	11.4733	5.24122	17.565	9.54691	10.7844	0.890989	-0.0893435
Polr2e	24.7086	19.7121	18.5073	20.976	16.6332	14.6875	14.2289	15.1832	0.0466522	-0.466264
Myo9b	1.53803	0.807042	0.878948	1.07467	0.573346	0.920365	1.19793	0.897215	0.579324	-0.260373
Hdac9	4.4986	4.00143	1.96557	3.48853	3.07719	2.69886	4.66307	3.47971	0.993252	-0.00365516
Ly9	1.93681	1.0976	0.996159	1.34352	0.866405	4.2822	1.04437	2.06432	0.564619	0.619648
Adgre1	0.789528	0.93214	0	0.573889	0	0.447591	1.27719	0.574927	0.998355	0.00260694
Mtfp1	79.2338	53.6039	20.3761	51.0713	65.5304	37.8151	94.5902	65.9786	0.562575	0.369484
Rab23	1.23694	1.24132	1.68989	1.38938	1.90207	1.9284	1.50072	1.77706	0.130564	0.355047
Rab11a	64.6498	87.1448	111.48	87.7582	62.006	138.593	99.9644	100.188	0.656554	0.191101
Eif2b2	38.3963	32.7352	62.4781	44.5365	38	28.8946	34.4457	33.7801	0.320603	-0.398814
Dlst	35.9149	21.0112	21.0223	25.9828	28.8499	26.3243	28.2542	27.8095	0.734578	0.0980187
Pgf	15.2238	5.62655	3.68807	8.17949	4.19466	8.13022	4.75885	5.69458	0.546037	-0.522421
Ulk2	45.3293	26.417	15.8459	29.1974	23.8487	35.6	42.5288	33.9925	0.662845	0.219378
Ccl24	0.494598	0.934299	0	0.476299	0.553128	0.280393	1.06679	0.633437	0.680848	0.411334
Dgkq	3.83109	2.18792	1.37472	2.46458	0.697469	1.61628	1.82559	1.37978	0.247211	-0.836899
Grap	1.07167	1.0122	4.59328	2.22572	0.798997	2.8352	3.08197	2.23872	0.992969	0.00840575
Chmp2b	81.5441	80.6392	140.698	100.96	66.6417	79.6152	56.748	67.6683	0.187142	-0.577237
Plod3	5.66943	5.75641	5.64966	5.69184	2.21912	8.51726	4.73847	5.15828	0.785174	-0.142003
Ap1s1	40.7964	39.6333	25.4791	35.303	24.7674	32.2139	19.7985	25.5933	0.186868	-0.464025
Mapk13	0	2.80074	3.81285	2.20453	0.473744	0.720453	0.913687	0.702628	0.260686	-1.64964
Srpk1	5.97547	5.64386	5.8906	5.83664	4.60357	3.01116	4.15293	3.92255	0.0167773	-0.573346
Pax3	2.27753	0.880011	1.46425	1.5406	0.4631	1.46722	1.33974	1.09002	0.429892	-0.499135
Lbr	14.933	16.3914	16.9524	16.0923	7.67304	18.838	14.2183	13.5764	0.487625	-0.245263
Crabp2	1.45349	0.915218	0.622976	0.997228	0	0.274666	1.045	0.43989	0.232268	-1.18078
Nes	0.698804	1.03718	1.28363	1.00654	0.669857	1.07529	1.0766	0.940583	0.776262	-0.0977737
Bcan	0.315209	1.04201	0.607954	0.655056	0.70502	0.0893475	1.0198	0.604724	0.891159	-0.115342
Prcc	1.22059	1.72928	0	0.983289	0.682516	0.172991	1.31634	0.723948	0.69281	-0.44173
Rrnad1	5.25169	4.10174	2.85693	4.07012	4.74371	2.91998	3.26749	3.64373	0.656614	-0.159656
Hdgf	53.0595	37.2704	106.924	65.7514	45.3765	44.2353	42.0747	43.8955	0.358941	-0.582948
Apba3	1.55139	1.25597	0.284974	1.03078	1.98284	3.39236	0.956051	2.11042	0.250037	1.03379
Pias4	2.25347	2.29213	6.018	3.5212	3.87713	1.86713	2.80412	2.84946	0.651178	-0.305378
Map2k1	24.7437	39.0699	35.702	33.1719	31.0517	58.7869	45.8325	45.2237	0.256198	0.447118
Sgta	65.9212	82.4561	91.0628	79.8134	66.9975	46.2092	64.1271	59.1113	0.103072	-0.433198
Nmrk2	2.07283	0.652599	0	0.908476	1.15906	1.56681	1.49028	1.40539	0.470801	0.629446
Tmem242	15.3414	11.5262	4.93158	10.5997	7.79859	8.49954	7.14436	7.81417	0.414934	-0.439863
Dtx2	0.728674	1.89265	3.04507	1.8888	1.73167	1.60073	0.687604	1.34	0.502196	-0.495232
Hspb1	0	6.45446	2.39643	2.9503	1.38953	1.40876	0	0.932763	0.357214	-1.66128
Rasa4	2.73829	5.01102	1.98054	3.24328	3.63653	1.60088	1.19969	2.1457	0.40582	-0.596006
Syt5	0.538239	0.508369	0	0.348869	0.601933	0.305133	0.29023	0.399099	0.815872	0.194059
Hnrnpa2b1	37.1617	30.4133	37.0258	34.867	26.6546	44.1201	52.1417	40.9721	0.47999	0.232783
Fxyd4	0.327289	1.2365	1.26251	0.942099	1.8301	0.742173	1.05889	1.21039	0.579917	0.361517
Ccdc130	2.37752	2.47014	0.917121	1.92159	0.531775	1.88698	0.256402	0.891718	0.221577	-1.10764
Mri1	3.32679	1.6635	3.52278	2.83769	0	0.776584	0.844176	0.540253	0.0240169	-2.39301
Prkacb	12.0478	15.9998	5.44543	11.1643	12.2486	10.1415	11.9692	11.4531	0.931339	0.0368411
Sgsh	6.82005	8.90855	7.4633	7.73063	6.00433	7.15687	4.6947	5.95197	0.132006	-0.377219
Chd5	2.33931	1.70447	0.859412	1.6344	1.64443	0.341018	1.36953	1.11833	0.426802	-0.547417
Cstb	71.1671	164.533	114.727	116.809	103.347	106.584	66.44	92.1236	0.455261	-0.342507
Sh2b2	0.473921	0.22381	0.304689	0.33414	0.530004	0.537341	0.638871	0.568739	0.0452935	0.767313
Pex5	0.324882	1.07398	1.46209	0.953651	1.9983	0.828804	1.57665	1.46792	0.342399	0.622238
Jkamp	68.0476	65.1702	42.5248	58.5809	65.723	96.5771	89.5508	83.9503	0.108992	0.519106
Cd44	13.2336	23.9269	91.6433	42.9346	23.4679	38.7437	20.9997	27.7371	0.57853	-0.630324
Slc1a2	37.0657	39.1544	13.6709	29.9636	46.5789	10.147	43.0764	33.2674	0.827339	0.150897
Eif2ak4	1.71786	0.973516	2.20886	1.63341	1.24875	1.5582	0.926307	1.24442	0.38885	-0.39242
Wdr1	11.372	12.5084	12.0311	11.9705	9.25661	10.4048	9.15925	9.6069	0.0103273	-0.317343
Slc2a9	0.756055	1.07114	0.810127	0.879109	1.12737	1.42872	1.22304	1.25971	0.0446494	0.518976
Wisp1	9.51818	15.7873	5.67159	10.3257	12.9812	14.0163	11.767	12.9215	0.438328	0.323536
Ndrg1	72.1818	51.3843	26.6072	50.0578	36.7222	67.4667	74.7008	59.6299	0.615049	0.252442
Man2b1	4.06999	9.04499	4.92544	6.01347	4.55162	3.93601	2.58191	3.68985	0.230011	-0.704637
Klf5	9.85202	28.0321	95.3263	44.4035	24.928	32.6037	17.7966	25.1094	0.504562	-0.822444
Wdr83	2.2729	3.00547	3.21481	2.83106	4.067	4.1233	3.67679	3.9557	0.0241339	0.48259
Prdx2	55.0204	80.7273	50.7646	62.1708	75.8574	46.0731	56.8451	59.5919	0.849962	-0.0611208
Polr2a	38.8816	23.6265	12.0034	24.8372	12.8725	24.5087	20.135	19.1721	0.541134	-0.373497
Senp3	5.29051	7.49536	5.21537	6.00041	21.6941	2.79929	8.93863	11.144	0.41146	0.893136
Plekha8	12.3438	25.1311	4.35007	13.9416	24.9504	6.73863	14.8898	15.5263	0.853056	0.155311
Spc25	33.3512	12.5242	5.42505	17.1002	7.41465	2.96136	13.4336	7.93654	0.361969	-1.10743
Ripk4	2.10639	5.6624	21.4592	9.74266	7.61058	9.18564	3.4948	6.76367	0.65521	-0.526509
Ufd1	24.9643	13.2544	8.92712	15.7153	10.0771	13.8175	15.4526	13.1157	0.6337	-0.260867
Zfp287	1.67847	0.713395	0.755375	1.04908	1.0324	0.523348	1.71963	1.09179	0.931714	0.0575746
Letm1	3.84966	3.38526	3.41378	3.54957	5.19596	3.61227	4.6527	4.48698	0.12732	0.3381
Ubqln1	27.6205	30.756	50.0949	36.1571	38.53	20.8503	27.5923	28.9909	0.457021	-0.318681
Cadm3	2.9162	6.25992	2.38618	3.8541	7.90619	0.801564	2.76375	3.82383	0.990699	-0.0113754
Txn2	10.1981	6.18185	6.85007	7.74336	7.48983	5.95401	9.84905	7.7643	0.990658	0.00389689
Slc1a6	6.54791	5.06006	1.91351	4.50716	6.65707	1.18111	3.53077	3.78965	0.749028	-0.250154
Slc1a3	34.2873	21.5424	12.6377	22.8225	16.1937	12.3347	25.6492	18.0592	0.556033	-0.337721
Crbn	2.0182	4.07234	5.66193	3.91749	3.59074	3.90048	3.06691	3.51937	0.731649	-0.154611
Msh6	4.36639	4.69291	4.6464	4.56857	2.02059	3.7557	2.27326	2.68319	0.0266947	-0.767794
Fbxo11	27.9757	16.6422	11.5269	18.7149	8.64262	19.3646	19.0022	15.6698	0.638393	-0.256201
Mlxipl	3.58534	0.98314	2.08199	2.21682	1.42277	3.01607	5.36333	3.26739	0.486122	0.559645
Tbl2	5.05554	4.77498	5.97629	5.26894	7.65999	1.61792	4.04511	4.44101	0.668168	-0.246624
Bud23	6.99901	6.43193	5.10782	6.17959	7.61572	3.86057	5.10002	5.52544	0.625367	-0.161422
Nid1	5.53511	4.8794	2.72825	4.38092	7.01547	20.1872	15.1222	14.1083	0.0684991	1.68724
Mcm5	2.4061	4.39364	5.15637	3.98537	1.79389	2.36434	1.38392	1.84738	0.0693845	-1.10923
Hmox1	8.41325	4.14592	1.88138	4.81352	3.27265	1.86635	2.76141	2.63347	0.328038	-0.870127
Mprip	20.2816	21.4257	12.6685	18.1253	17.0919	25.4206	17.0005	19.8376	0.684589	0.130238
Cic	5.66212	8.46261	3.36022	5.82832	6.68009	4.09176	4.63003	5.13396	0.699374	-0.183007
Pafah1b3	8.51168	4.30678	10.1628	7.66041	5.4394	5.34236	7.21236	5.99804	0.418794	-0.35293
Prkaca	225.515	216.404	122.808	188.242	144.815	188.122	200.172	177.703	0.789215	-0.0831244
Asf1b	1.36977	1.035	2.81805	1.74094	0.91912	2.01899	0.295444	1.07785	0.423045	-0.691707
Myl10	8.51876	6.0345	14.3766	9.64329	16.672	10.8661	9.18699	12.2417	0.481898	0.344205
Ddx39	3.72747	1.76031	3.19525	2.89434	1.38953	1.33832	0.803973	1.17727	0.0495734	-1.29779
Dnajb1	27.9871	77.2248	119.012	74.7413	124.078	76.2709	70.282	90.2104	0.647399	0.271387
Usp40	4.26247	4.53554	5.06452	4.62084	5.79268	4.34347	2.61845	4.25153	0.716482	-0.120173
Kbtbd4	3.4688	5.20353	3.93553	4.20262	5.47665	4.51138	6.38154	5.45653	0.169176	0.376693
Celf1	37.7659	42.5462	28.9607	36.4243	38.6731	31.513	36.1485	35.4449	0.838263	-0.0393242
Ndufs3	0.294079	0.277759	1.51253	0.694791	0.32888	0.666866	0.951442	0.649063	0.923398	-0.0982206
Por	8.92023	11.2837	12.6987	10.9676	6.59118	12.4618	10.6507	9.90122	0.631377	-0.147566
Igf1r	14.5717	16.8615	39.8274	23.7535	22.0125	10.0341	10.2433	14.0966	0.3429	-0.752791
Insr	3.35489	2.6846	3.0556	3.0317	3.07448	5.65293	3.3668	4.0314	0.298747	0.411156
Cyp2a5	1.85385	6.12838	2.781	3.58774	2.07323	5.60515	4.99817	4.22551	0.725876	0.23605
Trim28	12.0152	5.67422	4.55561	7.41502	3.10087	3.66776	3.65475	3.47446	0.166077	-1.09366
Ube2m	17.3917	17.7099	42.2794	25.7937	26.1357	8.01088	15.5323	16.5596	0.398417	-0.639347
Adcy9	6.28549	2.44451	3.64484	4.12495	2.48093	1.53711	2.92408	2.31404	0.207598	-0.833961
Mef2c	7.01029	7.54514	15.6173	10.0576	17.503	18.8775	19.1203	18.5002	0.0405773	0.879263
Ctr9	7.76611	7.03265	6.07386	6.95754	7.87931	3.40414	4.48986	5.25777	0.301496	-0.404127
Eif4g2	38.7478	57.0682	52.9823	49.5994	35.653	59.6489	56.3279	50.5433	0.924348	0.0271951
Mrvi1	5.06624	3.27867	1.56825	3.30439	1.67875	4.5209	2.73183	2.97716	0.814626	-0.150447
Pcyt1a	37.3098	57.014	69.4547	54.5928	46.8317	79.8699	50.9262	59.2093	0.757952	0.117112
Zfp592	8.29579	6.69274	7.22239	7.40364	6.57156	6.76052	7.82822	7.05343	0.598193	-0.0699095
Psmd4	52.6911	50.1978	60.4189	54.4359	84.4357	32.328	49.9365	55.5667	0.945727	0.0296624
Tmod4	4.47644	3.17101	2.3983	3.34858	7.09208	8.24766	11.6667	9.00214	0.0196775	1.42672
Cabp5	9.38189	7.90326	2.93435	6.73983	11.91	1.86873	4.10182	5.96018	0.839794	-0.177358
Snx6	11.3231	9.88759	11.5377	10.9161	8.84027	16.4719	15.2066	13.5062	0.344343	0.307163
Mthfd2	2.57157	3.12282	3.30658	3.00032	3.28672	2.08264	4.55612	3.30849	0.701272	0.141058
Kit	2.30009	2.51189	8.318	4.37666	3.45651	7.3347	2.24797	4.34639	0.990913	-0.0100131
Tomm40l	8.60658	4.83025	9.46269	7.63317	7.39317	6.43483	9.81977	7.88259	0.893164	0.0463874
Pan2	7.63585	6.2124	6.31874	6.72233	7.44033	3.98596	5.9519	5.79273	0.445698	-0.214717
Cs	17.5116	14.4462	23.3719	18.4432	14.3781	18.724	15.7776	16.2932	0.50169	-0.178818
Ampd3	1.36592	2.04269	0.146361	1.18499	1.65486	1.67777	0.982047	1.43823	0.69465	0.279414
Bcas2	31.9523	29.0766	45.0246	35.3512	34.2649	47.1462	63.725	48.3787	0.256034	0.452615
Sh2d1a	1.51254	0.659356	0	0.723967	1.04095	0.0659597	0.752858	0.619921	0.852489	-0.223839
Ctcf	11.2022	15.6841	22.5382	16.4748	15.3282	5.22996	7.10645	9.22155	0.184259	-0.837183
Pard6a	28.7458	31.3569	12.4942	24.1989	26.2613	24.5592	29.2541	26.6915	0.701839	0.141438
Pvalb	722.336	450.959	291.93	488.408	651.62	831.556	1111.43	864.87	0.109542	0.824395
Tfap4	1.81875	2.57673	3.11812	2.50454	2.71198	2.23398	4.24975	3.06523	0.476996	0.291454
Ranbp1	9.61141	11.6199	24.7171	15.3161	13.7585	13.2951	18.6576	15.2371	0.988228	-0.00746699
Rfx5	12.9336	3.52168	5.69326	7.38284	5.47292	7.59641	7.91651	6.99528	0.901713	-0.0777952
Psmb4	14.445	19.5348	10.5532	14.8443	13.5844	14.1447	14.87	14.1997	0.818218	-0.0640551
Slc30a4	30.7283	22.8432	10.2158	21.2624	16.4637	15.3006	18.0184	16.5942	0.481748	-0.357626
Sqor	1.41149	1.0369	0.806635	1.08501	0.87696	2.93403	2.70616	2.17238	0.18222	1.00157
Bloc1s6	2.79266	3.10315	6.33681	4.07754	3.30685	4.28391	4.60616	4.06564	0.992555	-0.00421587
Metap1	24.1562	26.4453	20.1188	23.5734	20.0564	27.9593	21.7092	23.2417	0.918222	-0.0204485
Gpr108	39.4392	33.7853	30.2698	34.4981	21.8822	21.3185	26.7067	23.3025	0.024224	-0.566033
Rsl1d1	105.238	71.802	50.6984	75.9127	46.3153	65.4496	74.9482	62.2377	0.489104	-0.286554
Apc	19.9637	14.3242	7.47611	13.9213	9.59433	8.62074	12.8476	10.3542	0.404389	-0.427077
Reep5	36.2967	48.9151	54.6394	46.6171	37.1268	57.8414	53.2262	49.3981	0.75422	0.0835983
Ergic3	4.52973	2.56701	3.49466	3.53047	4.39034	2.56795	2.60536	3.18788	0.699739	-0.14726
Uqcc1	3.81505	5.40499	3.13405	4.11803	5.21463	3.36434	5.25717	4.61205	0.618891	0.163453
Ncoa2	5.36415	4.06091	5.84432	5.08979	3.70927	4.45703	3.75358	3.97329	0.129087	-0.357272
Nr2c2	3.73109	4.09112	4.30123	4.04115	6.23496	2.21244	1.80376	3.41705	0.68375	-0.242012
Nr2c1	3.47571	5.90908	9.83213	6.40564	9.48434	10.0885	7.79658	9.12315	0.240769	0.510189
Smpd4	1.65041	1.3555	1.19947	1.40179	1.44448	1.87127	2.01203	1.77593	0.158092	0.341299
Pex1	1.85546	1.10991	1.35195	1.4391	1.79836	1.50769	2.00101	1.76902	0.276635	0.297778
Otx1	16.6564	37.4892	45.1128	33.0861	18.7596	43.932	18.0904	26.9273	0.635577	-0.297156
Kctd20	3.51041	3.0393	5.45414	4.00128	1.79934	2.90221	2.83933	2.51363	0.144218	-0.670691
Ctns	6.79981	3.92483	3.64306	4.78923	3.80224	10.4938	6.111	6.80236	0.413171	0.506241
P2rx5	5.34868	1.76815	0	2.37228	0.897245	0.454833	1.73047	1.02752	0.452412	-1.20711
Shpk	1.50202	2.63466	0.551809	1.56283	0.959867	2.1896	1.61984	1.58977	0.971107	0.0246562
Ephb3	37.2753	113.508	209.528	120.104	140.891	88.7419	58.4318	96.0216	0.685931	-0.32285
Tuft1	8.83596	14.1681	14.7963	12.6001	11.4902	24.114	8.86425	14.8228	0.683882	0.234382
Rcn1	38.6788	42.4001	88.1297	56.4029	45.4972	76.689	42.5773	54.9212	0.942453	-0.0384056
Trap1	2.2404	7.28866	1.60042	3.70982	5.84622	8.89072	8.85917	7.86537	0.114219	1.08416
Naa60	3.18993	3.48862	2.15878	2.94578	2.81638	4.0927	1.99167	2.96692	0.978342	0.010317
1700037C18Rik	1.58786	0.374936	1.02085	0.994551	1.33183	2.36296	0.642157	1.44565	0.501014	0.539599
Ankrd13d	1.30184	0.491836	1.00436	0.932678	1.4559	0.442815	0.561583	0.820098	0.791182	-0.185583
Tyrp1	126.606	184.397	46.8867	119.297	83.0787	398.289	140.201	207.19	0.448994	0.7964
Tpr	8.23819	9.27957	9.5728	9.03019	10.9192	7.95683	6.252	8.37602	0.669465	-0.108492
Pdc	912.957	1066.89	332.38	770.744	2187.18	359.857	1631.19	1392.74	0.347764	0.853604
BC003331	18.434	15.788	10.2445	14.8221	15.0248	16.4727	17.1844	16.2273	0.603397	0.130672
Prg4	1.64616	0.424037	0.384848	0.818347	0	1.61193	1.12973	0.913885	0.887187	0.159301
Dhx34	1.25425	1.4479	0.716775	1.13964	0.935118	0.711048	0.300586	0.648917	0.162427	-0.812474
Kptn	0.19171	0.905356	0.246505	0.447857	0.428794	0.326048	0.826994	0.527279	0.787471	0.235527
Napa	14.7184	16.4582	6.09088	12.4225	10.595	8.82355	8.75749	9.39203	0.405386	-0.403447
Sra1	4.51252	6.19941	3.16489	4.62561	4.58775	4.4187	4.86649	4.62431	0.998908	-0.000403199
Atp5g1	0.260792	1.72423	0.335332	0.773452	0.145827	0.295691	1.125	0.522171	0.679488	-0.566789
Snf8	2.39262	3.84173	3.38413	3.20616	1.87303	3.79792	2.06424	2.5784	0.447905	-0.314371
Tbcb	30.6483	22.6545	22.8453	25.3827	19.8696	12.5904	15.8077	16.0892	0.0510527	-0.657748
Inpp5k	10.7347	7.60423	5.46366	7.9342	5.0021	10.84	5.66779	7.16996	0.765833	-0.146119
Upk3bl	133.213	212.177	364.067	236.486	88.5068	163.301	46.6506	99.4862	0.145182	-1.24918
Eps8l1	3.07731	7.21621	15.4181	8.57055	8.06966	4.09068	2.74651	4.96895	0.414839	-0.786448
Clint1	5.80935	14.5448	16.0067	12.1203	9.48742	13.069	9.54675	10.701	0.697522	-0.179671
Cdkal1	0.45039	0.708992	0.643468	0.60095	0.83948	0.567401	0.215875	0.540919	0.775209	-0.151832
5430419D17Rik	11.507	5.36361	1.34508	6.07188	9.10835	1.69439	9.42807	6.7436	0.871209	0.151375
Htra1	9.56641	10.5064	6.00732	8.69338	6.71765	10.9727	13.4359	10.3754	0.52092	0.255179
Zbtb17	2.14768	1.71642	3.39881	2.42097	3.14086	2.24777	2.67248	2.68704	0.66312	0.150431
Fblim1	1.00595	1.35732	2.21739	1.52689	1.44642	1.54792	1.23984	1.41139	0.771167	-0.113474
Hspb7	11.3343	7.64664	11.0048	9.99525	13.969	17.0473	11.475	14.1638	0.105047	0.502894
Ccdc159	0.293405	1.38561	0	0.559673	1.31251	0.499004	0.632842	0.814784	0.630829	0.541834
Mob1b	4.34587	3.01815	4.98539	4.11647	3.57364	3.8405	3.76779	3.72731	0.542174	-0.143272
Atp6v1b2	128.342	99.8952	66.1344	98.124	100.863	85.9687	92.3166	93.0493	0.797332	-0.0766095
Eps15l1	3.23151	4.21918	3.78852	3.7464	5.2083	6.41191	4.715	5.44507	0.0427395	0.539445
Tep1	0.937193	0.632273	1.03291	0.867459	0.823506	1.21441	0.938515	0.992143	0.497912	0.193753
Ttc5	1.26052	2.82761	3.03902	2.37572	4.05287	3.03707	3.39851	3.49615	0.152338	0.557404
Osgep	6.36219	5.51858	2.67123	4.85067	4.79179	4.78452	4.3408	4.63904	0.860129	-0.0643581
Aamp	139.659	152.727	156.236	149.541	135.472	103.325	127.642	122.146	0.0660497	-0.291926
Tmbim1	13.9141	16.6305	30.1221	20.2222	15.6738	31.0646	29.2472	25.3285	0.504882	0.324822
Arpc2	124.761	129.443	251.164	168.456	96.8926	167.355	82.5635	115.604	0.341249	-0.543185
Kmt2b	1.60193	1.57607	1.28737	1.48846	2.46331	0.643272	1.36767	1.49142	0.995875	0.00286781
Tmem147	43.7755	42.9782	15.5531	34.1023	41.8701	24.8168	30.4376	32.3748	0.877845	-0.0749955
Rps9	45.4601	83.2358	47.0241	58.5733	32.3784	28.3633	20.5416	27.0945	0.0700273	-1.11225
Tfpt	5.8664	8.56311	6.85741	7.09564	4.77136	1.81403	3.45086	3.34542	0.0321118	-1.08475
Ggt5	0.973411	0.408618	0.834422	0.738817	0.483823	0.429206	0.233282	0.382104	0.127825	-0.951253
Ggt1	1.31443	1.06413	1.20723	1.19527	2.09997	1.49033	2.22756	1.93929	0.0356555	0.698196
Crip2	28.3787	29.9741	16.8717	25.0748	11.6028	19.721	15.796	15.7066	0.119658	-0.674871
Crip1	2.24738	3.18399	8.30799	4.57979	2.8275	4.77774	5.15031	4.25185	0.878703	-0.10719
Cbfa2t3	7.87913	4.91308	5.21312	6.00178	4.36299	3.51269	4.94982	4.27517	0.169258	-0.489408
Fbln1	6.45197	6.3709	4.52514	5.78267	2.29584	9.80925	6.00925	6.03811	0.915395	0.0623615
Pgrmc1	6.20844	23.7814	32.8188	20.9362	37.8015	52.7944	59.8871	50.161	0.0452934	1.26057
Gcat	8.19776	11.818	29.6809	16.5655	8.20284	12.3523	10.4694	10.3415	0.408536	-0.679739
Tek	0.543722	1.79742	0.69913	1.01342	2.12823	1.92651	1.75912	1.93795	0.0864933	0.935297
Elovl1	9.16349	15.0907	15.1059	13.12	10.2479	9.19093	5.82802	8.42228	0.120233	-0.639489
Med8	23.0505	19.1506	13.7217	18.6409	14.7986	20.8113	15.4215	17.0105	0.648192	-0.13205
Cdc20	0.342882	3.56239	7.93594	3.94707	0.383459	1.1663	0.739558	0.763106	0.223437	-2.37083
Adamts4	1.99741	4.27622	1.88343	2.71902	3.42514	1.66079	3.01574	2.70055	0.985331	-0.00983272
Nectin4	8.20721	26.8081	144.664	59.8932	44.7449	50.8894	21.2055	38.9466	0.656531	-0.620893
Pfdn2	66.4643	47.4722	41.6677	51.8681	57.3188	40.6786	68.4685	55.4886	0.758812	0.0973457
Rnf114	8.01585	15.863	17.4237	13.7675	14.087	22.1803	11.5262	15.9312	0.643824	0.210583
Neurl1a	38.3344	37.8528	10.0823	28.7565	37.9992	25.5188	52.3032	38.6071	0.462221	0.424977
Srm	0.400565	2.27001	2.06022	1.57693	1.3439	0.227085	0.863974	0.811654	0.319603	-0.958186
Epha2	0.685178	0.776584	3.87647	1.77941	1.99228	2.09754	2.36456	2.15146	0.742077	0.273916
Rbm14	14.4154	7.27188	8.00405	9.89712	4.94632	7.05786	8.65642	6.88687	0.296684	-0.523162
Actn3	8.63154	5.64405	4.2687	6.18143	8.16791	11.6687	15.5144	11.7836	0.0869363	0.930773
Zdhhc24	2.19652	2.07462	0.564866	1.612	2.45645	1.74332	2.13194	2.11057	0.426476	0.388779
Bbs1	10.5584	9.64726	2.80378	7.66981	7.18739	5.72541	8.91127	7.27469	0.887198	-0.076305
Nsmf	9.41918	4.81891	4.8782	6.3721	3.95019	4.30153	6.63095	4.96089	0.462939	-0.36117
Pdk1	5.59896	8.94334	8.04624	7.52951	6.9061	11.8562	8.43566	9.06599	0.434823	0.267908
Ptbp1	12.702	19.2719	34.2287	22.0675	21.761	20.3004	16.4672	19.5095	0.716542	-0.177747
Mvd	4.13451	7.81012	7.08832	6.34432	4.23846	3.71117	2.97255	3.64073	0.0842503	-0.801238
Cyba	17.8774	11.645	6.34129	11.9546	6.20472	15.0276	12.6316	11.288	0.882929	-0.0827781
Tmem110	9.54442	6.24098	7.36346	7.71629	5.09063	9.57301	7.28436	7.316	0.816683	-0.0768523
Sfmbt1	1.33485	1.82111	2.57456	1.91017	1.57575	1.34531	1.11965	1.3469	0.216232	-0.504057
Prkag3	0.521867	1.15011	0.894704	0.855561	0.778165	0.986171	1.50081	1.08838	0.455106	0.347242
Cryba2	419.307	9.12763	86.2924	171.576	332.032	7.91351	759.069	366.338	0.481597	1.09433
Defb2	2.10001	1.98347	2.70024	2.26124	0	5.9526	2.26474	2.73911	0.798186	0.276593
Rundc3a	16.5516	15.2217	3.36039	11.7112	12.665	2.59275	12.6829	9.31353	0.678532	-0.330493
Slc4a3	2.01112	2.46233	6.70429	3.72591	3.66522	1.64685	2.32953	2.5472	0.504207	-0.548682
Cdt1	4.69159	4.23857	1.57371	3.50129	1.36873	2.89099	2.85978	2.37317	0.36098	-0.561073
Runx1t1	11.1861	7.37291	5.79472	8.11791	11.2499	3.37605	6.33554	6.98715	0.706874	-0.216404
Aprt	8.32854	9.73928	13.7687	10.6122	7.98354	7.64439	7.69873	7.77555	0.157447	-0.448705
Gtf2h1	62.0327	30.2074	55.7514	49.3305	30.2459	50.621	42.593	41.1533	0.51264	-0.261472
Hfe	3.40694	2.54042	1.38338	2.44358	1.60426	4.16782	2.7073	2.82646	0.706363	0.209998
Slc5a6	3.37023	2.12213	1.44451	2.31229	1.07687	2.27454	3.98075	2.44406	0.902869	0.0799562
Aplp1	9.97802	13.6351	2.18382	8.59899	10.9214	2.8885	10.9897	8.26652	0.942307	-0.0568876
Qrich1	4.61085	4.88979	2.49631	3.99899	2.44255	1.97192	3.31503	2.5765	0.170301	-0.634222
P4htm	1.48189	1.55516	1.90544	1.6475	4.2352	1.12013	1.7757	2.37701	0.488418	0.52887
Usp19	30.5348	14.5918	14.1391	19.7552	14.635	22.3079	23.7175	20.2201	0.942776	0.0335548
Pola1	1.88961	2.33389	4.01835	2.74728	3.49494	3.70813	2.58648	3.26318	0.520844	0.248275
Cdc42	97.6089	102.186	126.063	108.619	120.993	109.324	139.733	123.35	0.303944	0.183479
Pknox1	4.55379	4.38885	5.85536	4.93267	3.63763	2.37085	2.90651	2.97166	0.0295109	-0.731098
Gmnn	8.30688	8.67177	20.8002	12.5929	1.95577	8.9228	10.8445	7.24102	0.337276	-0.79835
Acot13	43.0446	23.5804	22.1391	29.588	24.0692	24.8905	64.0612	37.6736	0.614304	0.348542
Cdk4	4.33706	3.53777	7.85805	5.24429	4.62983	4.24688	4.46466	4.44712	0.581687	-0.237876
B4galnt1	1.29807	1.92662	1.90753	1.71074	2.28121	0.946142	1.59988	1.60908	0.827548	-0.0883859
Mettl1	8.81327	7.28365	4.81623	6.97105	6.16014	8.11904	6.17799	6.81906	0.914748	-0.0318034
Tspan31	12.851	9.65507	17.2752	13.2604	16.9848	9.43784	14.489	13.6372	0.910036	0.0404235
Kif5b	11.5195	26.6689	26.1717	21.4534	18.3071	14.3868	12.8902	15.1947	0.297095	-0.497637
Saal1	1.18905	1.0482	1.32506	1.18744	1.68437	0.674087	0.512931	0.957129	0.572519	-0.311064
Krt23	3.27414	3.09244	1.05249	2.47303	2.2885	3.01624	2.64823	2.65099	0.822367	0.100254
Cnp	4.40028	8.14591	5.88429	6.14349	1.9684	2.19521	8.5418	4.23514	0.473433	-0.53665
Sulf2	25.0921	13.8076	7.43476	15.4448	10.6146	12.6169	13.4126	12.2147	0.5702	-0.338507
Sod2	52.0912	44.6126	39.6281	45.4439	39.1493	63.3351	63.2221	55.2355	0.329219	0.281507
Stambp	2.3959	3.71354	2.60675	2.9054	1.37407	3.13445	2.45134	2.31995	0.422196	-0.324641
Ezh1	13.3438	8.94428	7.5273	9.93847	8.95376	7.56476	6.68465	7.73439	0.30421	-0.361737
Hap1	19.3886	18.4733	6.34192	14.7346	14.2651	3.76028	10.4547	9.49339	0.371037	-0.634211
P3h4	61.4625	38.8862	48.7792	49.7093	23.3505	42.8461	24.1032	30.0999	0.0982197	-0.723756
Ctnnb1	430.663	417.832	355.793	401.429	330.696	552.985	387.281	423.654	0.768617	0.0777411
Eif1b	273.282	242.521	92.2404	202.681	206.931	180.424	230.863	206.073	0.956017	0.0239431
Chrd	1.86512	1.34712	0.141071	1.11777	0.368089	1.55493	1.30151	1.07484	0.94857	-0.0564944
Psmd2	24.7446	30.1131	38.7517	31.2031	29.2693	19.4233	40.5416	29.7448	0.852189	-0.0690546
Syngr3	2.47418	1.75266	0.79534	1.67406	0.691744	0.52599	2.66826	1.29533	0.676362	-0.370029
Vars	0.342638	1.51024	0.587428	0.813435	1.27728	0.712231	1.47806	1.15586	0.463636	0.506865
Slc44a4	1.02909	1.74956	3.17574	1.9848	2.07156	1.98356	1.99766	2.0176	0.961057	0.0236468
Abhd16a	7.35983	12.024	5.62691	8.33692	8.67569	9.35962	7.50812	8.51448	0.933032	0.0304033
Neu1	21.2758	18.7986	18.9733	19.6826	22.2585	15.0768	17.2085	18.1813	0.545227	-0.114465
Ddah2	248.884	104.054	58.4206	137.12	107.018	141.551	96.6959	115.088	0.727762	-0.252696
Clic1	138.141	276.754	424.377	279.757	348.395	252.702	170.479	257.192	0.828035	-0.121329
Lsm2	3.6577	4.60629	6.00959	4.75786	5.22681	2.99518	2.4106	3.5442	0.330556	-0.424853
Atp1a2	277.843	255.204	195.889	242.978	193.273	307.027	479.636	326.646	0.38947	0.426898
Casq1	35.1276	17.9844	36.7253	29.9458	36.3474	64.0232	80.7229	60.3645	0.0998999	1.01135
Stx1a	1.44149	0.453833	0.617835	0.837721	0.80604	0.1362	0.777285	0.573175	0.520222	-0.547495
Zfp775	6.7914	7.83995	3.49301	6.04145	7.59508	7.01576	6.83586	7.1489	0.451721	0.242826
Mrpl49	37.1954	37.5904	12.9132	29.233	44.0928	21.9299	36.1018	34.0415	0.668461	0.219698
Dennd2c	4.29618	5.1163	14.4108	7.94108	4.90903	8.36558	2.92092	5.39851	0.520359	-0.556774
Mark3	4.15998	6.61089	6.53765	5.76951	8.27069	3.96799	4.05903	5.43257	0.846491	-0.0868137
Gatad1	32.2711	24.239	26.8729	27.7943	19.5917	36.154	30.1622	28.636	0.883434	0.0430385
M6pr	43.4683	25.388	20.7375	29.8646	11.1654	45.4538	35.4484	30.6892	0.949833	0.0392961
Lrrc8a	6.83918	10.532	4.77933	7.38351	9.47751	9.10299	9.62043	9.40031	0.29863	0.348402
Ppp2r1a	18.5983	24.5568	18.5457	20.567	18.4646	18.5051	15.3499	17.4399	0.237308	-0.237938
Fance	100.815	67.6611	30.5315	66.3357	60.0855	31.7135	45.5724	45.7905	0.401093	-0.534738
Tinf2	1.94564	2.69524	1.0007	1.88053	1.01541	2.206	1.81849	1.67997	0.756031	-0.162701
Dus3l	0.834352	1.83878	0.715219	1.12945	2.48823	0.63067	0	1.03963	0.918794	-0.119544
Gtpbp3	2.89384	1.67032	0.826882	1.79701	1.25856	2.1874	2.42732	1.95776	0.829135	0.123602
Tgfbr1	8.9204	9.16604	22.0578	13.3814	9.31827	17.3941	10.5716	12.428	0.858396	-0.106639
Homer1	4.27859	2.72777	1.16907	2.72514	2.33264	2.12238	3.17227	2.54243	0.85733	-0.100124
Rad51c	1.461	0.965947	0.375718	0.934223	1.47051	0.414129	0.787805	0.890814	0.926242	-0.0686435
Cav1	27.3386	18.4439	8.36966	18.0507	10.8152	25.0929	20.4577	18.7886	0.920069	0.0578007
Arpp19	17.8313	21.4793	19.1065	19.4724	16.3288	14.4306	12.82	14.5265	0.0283859	-0.422744
Bcl2l1	19.9721	15.434	8.44047	14.6155	8.12203	10.0556	8.73601	8.9712	0.172442	-0.704129
Khsrp	4.01318	7.58094	13.8294	8.47452	7.36048	2.91215	3.11615	4.46293	0.280088	-0.925142
Dio2	4.51602	3.9533	5.8068	4.75871	4.80408	9.67873	9.74054	8.07445	0.126932	0.762794
Ccdc124	4.53187	2.49688	5.82718	4.28531	5.06816	0.856388	0.81456	2.24637	0.299455	-0.931804
Cct4	60.5285	29.9527	36.856	42.4457	18.7558	40.1053	48.9985	35.9532	0.641046	-0.2395
0610009B22Rik	35.9401	18.7913	31.3586	28.6967	22.2498	64.399	47.0649	44.5712	0.297395	0.63523
Cpt1c	1.59983	1.72691	1.91016	1.74564	3.7061	0.583046	1.84856	2.04591	0.758337	0.228986
Twist2	0.605391	0.762393	0	0.455928	0.677033	1.37281	1.52339	1.19108	0.103074	1.38539
Zfp655	4.69108	3.89041	1.76543	3.44898	3.07096	4.99452	3.45497	3.84015	0.728957	0.154995
Rhoa	14.1878	21.3116	19.8915	18.4637	22.7488	14.003	12.6277	16.4598	0.629786	-0.165737
Zmiz1	13.5538	10.5794	5.45849	9.86389	10.5246	10.6123	9.81817	10.3183	0.857715	0.0649838
Ankrd26	0.706471	1.25112	1.58969	1.18243	1.08635	0.851074	0.666652	0.868026	0.331103	-0.445943
Aldh16a1	0.911425	1.07606	1.90439	1.29729	0	1.42091	1.10578	0.842233	0.438303	-0.623209
Hnrnpa0	247.304	391.032	329.676	322.671	457.116	449.208	349.5	418.608	0.151177	0.375537
Prrg2	59.5587	33.0489	87.1119	59.9065	26.3652	33.7644	26.4951	28.8749	0.12096	-1.0529
Hnrnph1	8.00356	16.465	16.2121	13.5602	26.6069	19.1437	26.0124	23.921	0.0476304	0.818896
Ift43	8.14693	15.756	4.4895	9.46416	17.7882	12.976	17.1536	15.9726	0.148762	0.755054
Id3	284.311	392.159	359.136	345.202	369.949	1166.77	585.072	707.264	0.206094	1.03481
Tcap	112.831	107.846	153.769	124.815	236.5	188.449	279.796	234.915	0.021685	0.912343
Arid1a	8.37187	11.7555	9.68827	9.93854	10.7358	5.15743	6.56077	7.48466	0.275272	-0.409098
Crlf1	3.11681	2.94384	12.023	6.02788	4.79277	3.97564	0.840325	3.20291	0.431283	-0.912267
Ctsd	601.818	328.34	386.74	438.966	261.719	400.485	414.566	358.923	0.453044	-0.290434
Rplp1	41.0744	177.002	57.7658	91.9474	20.0966	19.6471	24.9167	21.5535	0.175632	-2.09289
Hmgcll1	0.470181	0.777154	0.604569	0.617301	1.05164	0.733014	1.90149	1.22871	0.164555	0.993103
Abhd8	3.1405	5.48749	9.28768	5.97189	10.5364	6.49838	6.94303	7.99261	0.410408	0.42048
Ift22	1.59771	2.01206	4.79353	2.8011	2.58091	2.0128	1.91449	2.1694	0.570915	-0.3687
Fzd3	9.80466	9.49678	7.65428	8.98524	7.83209	13.3571	20.5541	13.9144	0.258331	0.630952
Mid1ip1	41.5365	36.3885	23.9951	33.9734	18.85	31.3966	23.6957	24.6474	0.216417	-0.462966
Ap2s1	10.0079	3.28782	4.47595	5.92388	0.973234	1.48006	3.2848	1.9127	0.140447	-1.63093
Fgfrl1	46.2765	19.7884	12.1375	26.0675	16.736	52.8608	43.9476	37.8481	0.47617	0.537972
4930432K21Rik	2.12969	1.25719	0.684601	1.35716	0.297714	0.301836	0.574187	0.391246	0.0879984	-1.79444
Fhl2	8.44101	4.14574	1.73658	4.77445	4.15356	9.18777	12.7444	8.69525	0.283933	0.864894
Emc10	43.6957	27.583	20.8929	30.7238	18.6626	24.7715	24.1536	22.5293	0.309139	-0.447559
Clstn3	16.2447	13.1513	4.47595	11.2906	20.0414	3.80065	11.4012	11.7478	0.941634	0.0572597
Fbxw9	6.05857	4.47058	3.89512	4.80809	4.23471	3.864	3.47109	3.8566	0.236281	-0.318135
Fnbp4	4.28105	3.2164	3.87829	3.79192	4.67886	6.45354	6.29573	5.80938	0.0355006	0.615457
Cers4	16.0335	20.2245	10.3417	15.5332	26.0494	9.47445	16.2774	17.2671	0.772243	0.152667
Scrn3	13.4353	5.65382	2.05252	7.04721	6.54563	10.4068	7.7467	8.23306	0.754958	0.224376
Phax	42.3545	69.6669	53.349	55.1235	73.7889	34.4651	46.9198	51.7246	0.820827	-0.0918152
Tle1	3.67641	2.63901	2.17452	2.82998	2.38465	4.08502	5.23353	3.90107	0.317706	0.463078
Snrpb2	39.0087	47.6429	49.2934	45.315	35.6019	66.7245	50.2889	50.8718	0.591426	0.166877
Ubc	198.594	323.913	66.6147	196.374	171.833	178.856	175.015	175.234	0.790168	-0.164318
Prpf31	0.588807	2.78065	2.72556	2.03167	1.97546	0.734361	1.52399	1.41127	0.485216	-0.525677
Sertad1	45.7503	38.26	60.0523	48.0209	31.9777	47.0096	43.1717	40.7197	0.40349	-0.237937
Carhsp1	8.99269	4.6715	11.563	8.40906	3.77133	6.11766	8.72829	6.20576	0.422497	-0.438338
Elk3	5.77158	4.91945	7.05921	5.91674	4.25057	10.8533	6.22431	7.10941	0.59248	0.264927
Herpud2	5.03042	4.13153	3.51534	4.22576	2.69056	4.09171	2.59458	3.12562	0.167784	-0.435072
Rdh13	2.03951	2.38498	1.37367	1.93272	0.977514	2.20233	2.30424	1.82802	0.850094	-0.0803459
Arpc5	18.0107	12.2268	18.4544	16.2306	5.66494	16.4324	11.2292	11.1088	0.238486	-0.547009
Elavl2	2.5426	4.29358	0.792566	2.54292	2.24032	0.524155	2.07731	1.61393	0.464189	-0.655907
Pou2f2	4.19595	3.44936	0.699384	2.78156	3.04143	1.01316	1.92735	1.99398	0.551923	-0.480244
Mgst1	30.8638	36.6642	17.5925	28.3735	30.9578	91.0928	50.0989	57.3832	0.194119	1.01608
Nfib	28.0919	29.526	33.4782	30.3654	19.8267	36.1967	31.9581	29.3272	0.850444	-0.0501881
Rab25	2.67993	8.67843	16.245	9.20114	4.70969	3.68968	3.30303	3.9008	0.250448	-1.23804
Ubqln4	4.17015	6.8563	4.76629	5.26424	6.9091	4.55308	6.66262	6.0416	0.520742	0.198704
Rbfox1	21.1393	16.0312	10.5154	15.8953	28.1274	12.2465	21.1334	20.5025	0.45126	0.367197
Rps18	1.28564	3.40001	6.94302	3.87622	3.16311	2.04075	1.38649	2.19678	0.386638	-0.819259
Rpl10	0.311985	1.17868	1.20347	0.898046	1.39562	0.884336	1.68229	1.32075	0.322327	0.556493
Rps15a	10.1132	9.55198	5.91082	8.52534	15.4227	4.63296	12.3387	10.7981	0.548062	0.340952
Ncaph2	1.37316	2.73802	4.5122	2.87446	1.53566	1.64342	1.48088	1.55332	0.220184	-0.887939
Hipk1	46.421	53.8776	26.3357	42.2114	29.4685	52.999	44.3663	42.2779	0.995346	0.00227154
Gprc5b	6.91689	6.01039	1.77878	4.90202	11.139	9.01889	9.99569	10.0512	0.0386714	1.03592
Man1a2	7.8767	6.60452	7.23431	7.23851	6.3819	5.46781	4.76736	5.53902	0.0459793	-0.386061
Acyp1	15.7805	24.1107	19.6942	19.8618	40.4866	26.0491	54.0585	40.198	0.0735321	1.01713
Cd163	4.57419	5.20657	1.5081	3.76295	9.18166	7.77947	6.45085	7.80399	0.0435988	1.05235
Hdac5	0.364752	0.620117	1.87602	0.953631	1.06058	1.07526	1.7308	1.28888	0.551816	0.434617
Rala	24.5243	33.8059	56.8178	38.3827	47.6875	34.3193	29.069	37.0253	0.908439	-0.0519452
Vdac3	2.12714	5.13434	1.21561	2.82569	6.60794	3.4837	2.29399	4.12854	0.497547	0.547028
Slc1a7	40.6034	29.5278	5.14734	25.0928	23.4503	4.86306	25.2863	17.8665	0.589541	-0.490014
Vps72	3.1682	2.65989	2.03687	2.62165	3.9368	2.69413	1.70836	2.77976	0.837594	0.0844844
Gabpa	1.57676	1.80839	2.60671	1.99729	1.38549	3.19244	4.25112	2.94302	0.349222	0.559256
Bmp7	4.78107	6.17151	4.91809	5.29022	8.37674	11.1128	9.62474	9.70476	0.00821033	0.875364
Dynll1	2.63446	8.08685	12.703	7.80809	6.44486	9.14772	3.90654	6.49971	0.710332	-0.264595
Pdcl	9.56231	10.8057	6.58684	8.98496	8.21139	9.2931	13.8113	10.4386	0.531175	0.216342
Tmem184b	3.02328	3.80734	3.33206	3.38756	4.02506	2.69332	3.4157	3.37803	0.984018	-0.00406625
Nf2	1.12616	2.03869	1.81005	1.6583	1.57429	1.64928	1.41692	1.54683	0.713331	-0.100393
Zmat5	6.67192	3.87794	3.95949	4.83645	5.73959	3.20047	3.87438	4.27148	0.660083	-0.179212
Ewsr1	6.39745	6.86173	4.87982	6.04634	7.76083	3.93413	9.82271	7.17256	0.57076	0.246427
Ap1b1	50.9096	25.0185	18.1097	31.3459	19.9414	14.8701	22.7137	19.1751	0.30051	-0.709046
Tbx1	7.20883	2.38307	1.39039	3.66076	2.41857	3.67808	3.10972	3.06879	0.762978	-0.254473
Gnat2	10.479	3.63581	1.37492	5.16325	5.26164	1.45486	2.99823	3.23824	0.549867	-0.673069
Bcl2l13	3.24163	5.19164	9.69551	6.04293	4.25572	5.23349	2.50794	3.99905	0.379495	-0.59559
Dqx1	0.56201	1.59246	0.722645	0.959039	0.419012	0.424812	0.808128	0.550651	0.302072	-0.800453
Lnpk	2.79879	1.78434	2.24922	2.27745	2.9735	2.38	3.54655	2.96668	0.197565	0.381429
Fam163b	1.73168	1.22668	0	0.98612	1.21038	0.122713	1.40064	0.911242	0.913873	-0.113929
Ascl2	0.789284	0	2.5372	1.10883	0	1.34236	0.851198	0.731186	0.678423	-0.600725
Rarres2	1.44692	0.227771	0.310081	0.661591	1.34846	1.23041	0.780211	1.11969	0.346547	0.759092
Pttg1ip	76.4904	43.6906	37.5994	52.5935	26.7897	57.2245	44.7195	42.9112	0.552819	-0.293529
Trpm2	0.51409	0.776896	0.264411	0.518465	0.862389	0.320587	0.665299	0.616092	0.675681	0.248898
Ube2g2	29.7725	34.8393	77.9194	47.5104	55.6893	73.7867	86.663	72.0464	0.238402	0.600682
Met	7.75712	13.2352	8.25827	9.75019	9.70117	20.7585	9.7149	13.3915	0.422305	0.457817
Slc16a12	1.26488	1.04535	4.67594	2.32872	0.353641	2.77866	0.341025	1.15778	0.458171	-1.00818
Syn2	3.55279	3.44167	1.75702	2.91716	4.0751	1.13617	2.25959	2.49029	0.701083	-0.228253
Elk1	9.04633	8.88157	2.14273	6.69021	6.3896	6.68049	8.34391	7.138	0.858416	0.0934674
Nav1	5.73763	6.6429	6.47322	6.28458	5.87844	5.33026	3.91222	5.04031	0.127404	-0.318305
Tnpo1	39.9315	32.6436	12.2669	28.2807	31.7518	15.5451	26.9226	24.7399	0.730187	-0.19298
Myod1	1.72086	2.2755	0.442544	1.47964	1.9245	0.975573	3.34053	2.0802	0.530469	0.491481
Rnmt	7.15647	7.91335	4.93763	6.66915	4.68489	7.91625	7.15312	6.58475	0.952168	-0.0183733
Kcnq1	0.938926	0.88682	0	0.608582	0.525019	1.41943	0.675052	0.873167	0.555203	0.520807
Srp14	267.457	292.608	412.132	324.066	335.672	541.776	446.24	441.229	0.190504	0.445242
Cdk9	1.94471	0.524796	2.32194	1.59715	1.08742	1.18122	0.898825	1.05582	0.383362	-0.59713
Tor2a	1.47001	3.3719	1.89017	2.24403	3.05308	2.14293	3.39712	2.86438	0.417934	0.352132
Fpgs	1.01079	0.954696	1.94955	1.30501	1.13041	2.0056	3.27024	2.13541	0.301114	0.710454
Mkl2	5.20098	6.79653	6.68754	6.22835	5.25871	9.936	9.91172	8.36881	0.261364	0.426173
Cbx5	14.2239	18.6741	34.5671	22.4884	26.8831	14.1921	15.8766	18.984	0.658209	-0.244399
Apobec3	2.73765	2.38682	2.30162	2.47536	1.53081	2.68615	2.15752	2.12483	0.38485	-0.220294
St6galnac1	4.28431	17.9566	45.4481	22.563	14.0745	19.2787	8.08567	13.813	0.523399	-0.707936
Sardh	0.825392	1.00233	0.303231	0.710316	0.263734	0.869	1.0173	0.716678	0.984693	0.0128644
Vav2	2.50088	4.81168	5.83589	4.38282	6.21519	11.4997	9.58955	9.10149	0.0616908	1.05425
Ppp2cb	3.0521	3.29453	5.60636	3.98433	4.3885	10.1344	9.40432	7.97574	0.114159	1.00128
G0s2	13.972	6.25101	0.945551	7.05617	10.6911	14.591	18.2402	14.5074	0.163007	1.03983
Dmap1	1.70088	1.37699	0	1.02596	0.543475	1.23975	0.524087	0.769103	0.676703	-0.415723
Mcu	50.0509	83.7313	45.5958	59.7927	71.9812	47.3255	49.1968	56.1678	0.813817	-0.0902249
Bcr	7.27224	6.94251	6.03278	6.74918	4.45994	2.92579	2.19258	3.19277	0.00962262	-1.0799
Fxyd5	0.458376	0.432938	0.392927	0.42808	0.341746	1.12605	0.65911	0.708969	0.286468	0.727842
Kcnd1	2.30179	1.37309	0.155774	1.27688	1.08387	0.480756	1.8291	1.13124	0.85231	-0.174721
Tfcp2	4.72988	1.48913	3.2943	3.1711	3.7468	2.34624	2.33791	2.81032	0.747983	-0.174251
Pou6f2	3.75958	3.63755	1.76859	3.05524	4.51213	0.51984	3.06559	2.69919	0.802592	-0.178761
Pou6f1	7.24468	6.57945	2.1497	5.32461	6.95942	4.42301	4.10682	5.16308	0.934132	-0.0444437
Ubp1	59.109	35.0996	26.3156	40.1747	26.05	38.0894	34.9948	33.0447	0.532307	-0.281868
Nuak2	0.653576	3.08652	6.93315	3.55775	2.74095	2.77889	0.352422	1.95742	0.467701	-0.862013
Ick	3.3348	4.46212	7.5754	5.12411	6.58867	4.94689	4.79519	5.44359	0.829739	0.0872562
Sdhb	94.1161	85.6507	55.5426	78.4364	84.1389	86.1146	145.924	105.392	0.313681	0.426175
Snap47	11.5972	7.98701	4.03865	7.87429	4.5934	7.80731	5.73234	6.04435	0.4843	-0.381563
Kdsr	16.6671	13.7373	11.0187	13.8077	10.7265	17.1593	16.6179	14.8346	0.715847	0.103491
Vps4b	12.1556	11.6168	9.89584	11.2227	7.4003	17.6967	9.07551	11.3908	0.961372	0.0214474
Rps25	11.9009	10.3412	7.34515	9.86239	10.115	8.77073	6.93057	8.60543	0.482241	-0.196691
Taz	6.32862	3.04509	7.83041	5.73471	3.87262	3.45237	3.47691	3.60063	0.207168	-0.671469
Aldh3a2	2.50776	3.55288	1.9054	2.65535	3.82435	6.9145	4.17964	4.97283	0.100297	0.905166
Tmem115	3.79515	2.20587	3.75376	3.25159	1.30593	2.97901	3.14835	2.47776	0.381093	-0.392109
Hyal2	3.30658	2.75566	11.0043	5.68886	4.13292	4.962	5.03429	4.70974	0.73318	-0.272492
Ifrd2	0.971565	0.917647	0	0.629737	0.543269	0.413093	0.261944	0.406102	0.529888	-0.632908
Hyal1	1.18706	5.76609	11.1205	6.02457	14.7925	6.63343	5.12071	8.8489	0.533948	0.55464
Tusc2	27.9884	27.7908	10.1505	21.9766	13.2425	18.7148	30.9579	20.9717	0.904911	-0.0675207
Nprl2	9.54552	5.10894	2.45477	5.70308	2.13502	3.06649	3.43143	2.87765	0.250461	-0.98685
Slc38a3	20.3913	18.6864	4.52599	14.5346	15.7459	10.4591	15.5768	13.9272	0.914602	-0.0615777
Cacna2d2	16.9254	17.7369	6.218	13.6268	23.2548	4.20359	11.5603	13.0062	0.930391	-0.0672437
Rassf1	8.10904	7.55552	7.89054	7.8517	8.82355	7.76536	5.67252	7.42048	0.670145	-0.0814926
Epn3	4.09469	8.77614	23.6927	12.1878	7.045	6.24971	3.227	5.50724	0.329502	-1.14604
Rnf112	3.26538	1.38787	0	1.55108	0.36518	0.370235	1.23253	0.655983	0.416663	-1.24155
Slc3a2	24.8651	26.3995	16.3361	22.5336	21.5154	28.9128	22.3137	24.2473	0.683848	0.10575
Nxf1	4.1772	8.29542	7.29924	6.59062	8.9837	4.06827	4.15834	5.73677	0.697497	-0.200175
Stx5a	1.87475	4.47886	2.836	3.06321	3.20658	2.25067	2.49754	2.6516	0.639073	-0.208181
Slc47a1	3.7866	3.57646	6.08613	4.48307	2.11735	7.19133	4.08364	4.46411	0.991544	-0.00611438
Tnfrsf13b	0.677543	0.853256	0	0.510267	0.252574	0.384106	0.730691	0.455791	0.863231	-0.16288
Prox1	33.2085	50.6175	10.5033	31.4431	78.9724	9.56459	47.9159	45.4843	0.577541	0.532625
2610507B11Rik	20.5299	28.1232	32.2016	26.9516	26.9488	39.043	29.4419	31.8112	0.388578	0.239167
AI597479	15.0031	11.1965	6.19229	10.7973	10.9786	8.61043	12.7842	10.7911	0.998348	-0.000831309
Tmem86a	31.567	30.4563	10.0383	24.0205	22.7759	41.9489	23.7936	29.5061	0.589633	0.296747
Optc	5.22353	18.325	4.15785	9.23545	18.9159	25.2413	23.6061	22.5878	0.0537446	1.29029
Ifi35	5.19227	11.91	29.5667	15.5563	15.3463	14.087	9.59926	13.0109	0.75059	-0.257783
Rdm1	13.0134	10.3707	10.981	11.455	10.0055	8.06907	8.33282	8.80245	0.0572823	-0.380005
Nedd8	283.427	146.802	124.091	184.773	115.881	198.399	213.085	175.788	0.884853	-0.0719175
Gosr1	1.79204	1.12839	1.53616	1.48553	1.33607	2.28583	1.44946	1.69045	0.596117	0.186431
Mrpl52	35.8082	43.0945	60.1529	46.3518	54.9013	34.3791	24.9142	38.0649	0.508165	-0.284167
Kansl3	15.4853	26.4703	13.0707	18.3421	23.48	21.9201	24.4866	23.2956	0.302648	0.344896
Eya4	2.58405	1.1561	1.22413	1.65476	1.44492	3.1226	1.90672	2.15808	0.502111	0.38313
Ebf3	1.24949	0.524512	0.624799	0.799601	1.0092	0.511586	0.823476	0.781422	0.949415	-0.0331799
Myt1	6.85841	5.72065	1.14529	4.57478	3.78521	0.605938	4.0344	2.80852	0.440674	-0.703895
Faf1	3.14404	4.27617	5.49804	4.30608	2.10966	4.20644	2.57691	2.96434	0.222784	-0.538667
Gm266	1.58149	0.995817	2.03352	1.53694	0.589548	2.39084	2.27406	1.75148	0.759647	0.188514
Tsacc	1.72798	0.544028	0	0.757336	0	0.979609	0.621175	0.533595	0.721519	-0.505188
Mettl16	2.2251	3.15242	2.50345	2.62699	2.38473	1.76075	2.34965	2.16504	0.247255	-0.279015
Apol7a	0.211597	9.1933	24.2148	11.2066	4.49611	9.47656	4.7921	6.25492	0.528629	-0.841279
Pigyl	9.89196	7.00725	15.8991	10.9328	18.4376	9.34642	8.88992	12.2246	0.766553	0.161133
Rbm25	19.4997	17.8953	23.2247	20.2066	22.3844	9.34101	9.5407	13.7554	0.232972	-0.554828
Psen2	10.7934	9.91507	12.1673	10.9586	9.75571	10.9804	6.85645	9.19753	0.273136	-0.252743
Plcd1	1.24249	1.76031	6.92303	3.30861	1.8527	3.6393	1.56328	2.35176	0.645403	-0.492484
Fads1	33.9156	29.5828	22.1622	28.5535	16.9956	53.6888	26.9823	32.5555	0.744913	0.189235
Lmbr1	6.67876	7.96271	5.20893	6.6168	5.14267	5.27593	6.84843	5.75568	0.423018	-0.201148
Cars	3.21079	3.85968	1.62638	2.89895	4.02599	2.04086	2.83308	2.96665	0.942317	0.0333021
Phlda2	0.571369	1.61898	4.40807	2.19947	2.55593	1.94349	0	1.49981	0.638837	-0.552381
Wnt2	6.53286	11.5358	27.3916	15.1534	18.106	13.526	6.12636	12.5861	0.739116	-0.267809
Gabra1	4.72116	4.62431	1.12418	3.48988	3.81323	0.693901	5.18579	3.23097	0.891347	-0.11121
Kdelr3	1.35892	2.56701	0.582443	1.50279	1.51973	1.54077	4.39655	2.48568	0.428342	0.725999
Apip	3.84303	10.2843	4.11787	6.08173	13.6097	11.6195	11.052	12.0937	0.0550881	0.991703
Pdhx	26.0765	26.3226	22.2135	24.8709	35.5416	40.3762	44.4679	40.1286	0.00626998	0.690173
Slc5a1	19.6646	28.597	59.6008	35.9541	17.2792	47.512	34.672	33.1544	0.860464	-0.116958
Akt1s1	2.71047	1.77234	4.28945	2.92409	3.49756	4.37338	3.37279	3.74791	0.360801	0.3581
Tbrg1	2.29866	4.1871	5.06685	3.85087	2.38706	2.88551	2.3019	2.52482	0.188152	-0.609004
Adssl1	3.984	7.81526	8.27515	6.69147	23.6482	25.1917	27.7621	25.534	0.000484823	1.93202
Brf1	7.31958	6.05891	6.34495	6.57448	9.93329	4.47591	5.58771	6.66564	0.960001	0.0198659
Vipr2	1.43514	5.01534	0.738135	2.39621	2.08647	0.813597	2.78589	1.89532	0.746375	-0.338311
Odc1	0.188107	1.95435	1.93498	1.35914	0.631102	1.0664	0.81145	0.836317	0.432023	-0.700577
Thg1l	0.849757	1.00325	0.273159	0.708721	1.90063	0.120434	0	0.673689	0.959813	-0.073137
Adam19	0.990238	1.78554	2.31504	1.69694	1.6108	1.17379	1.26208	1.34889	0.441128	-0.331165
Pabpc4	15.4281	6.60993	4.90832	8.98211	5.33623	7.48398	7.37574	6.73199	0.536762	-0.416022
Exoc3l2	7.17696	6.77867	5.94713	6.63425	3.38887	13.6527	7.56795	8.20318	0.628826	0.306249
Zfp296	0.314435	1.18794	2.42585	1.30941	1.05493	0.891282	0	0.648739	0.395465	-1.0132
Sugp1	1.88723	2.37666	2.15701	2.1403	5.15915	1.2482	1.9222	2.77652	0.628305	0.375462
Dhdh	5.7929	4.4098	2.1123	4.105	4.54456	4.46043	6.06082	5.02194	0.484894	0.290863
Zfp790	0.52529	0.330759	0.900574	0.585541	0.78327	0.496321	0	0.42653	0.604669	-0.457122
Fsd1	3.29779	2.4226	0	1.9068	0.409783	0.830912	0.790328	0.677008	0.284249	-1.49391
Fuz	0.384072	0.725515	0.823081	0.644223	1.14539	0.362891	1.93293	1.14707	0.347084	0.832325
Evi5	4.37069	3.97802	1.63489	3.32786	2.84387	3.69415	3.25662	3.26488	0.9469	-0.0275647
Evi5l	1.05198	1.70331	1.54589	1.43373	1.09243	1.15016	0.972427	1.07167	0.149181	-0.419907
Snapc2	1.08621	1.36791	0.931119	1.12841	0.809837	1.23157	0.780946	0.940785	0.387757	-0.262361
Git1	3.17737	5.25181	2.38323	3.60414	2.81309	2.55182	3.28383	2.88291	0.45922	-0.322127
Gltp	26.8997	23.6902	51.415	34.0016	17.8872	32.9724	14.5049	21.7882	0.306801	-0.64206
Bnip2	105.484	102.081	90.3429	99.3027	98.0637	108.565	92.966	99.8648	0.93515	0.00814273
Ccnt1	23.9219	20.2159	24.0138	22.7172	24.5625	19.5096	23.8371	22.6364	0.969896	-0.00514254
Scarf2	3.68552	5.49629	3.49184	4.22455	3.25394	14.8454	9.83195	9.31044	0.210812	1.14005
Brms1l	2.59539	1.05058	2.38372	2.00989	0.621969	2.52232	1.79934	1.64788	0.648222	-0.286513
Med15	2.27196	3.75529	1.46067	2.49597	2.75256	2.898	2.04182	2.56412	0.929337	0.0388639
Dhdds	19.6349	23.8211	26.7705	23.4088	27.6374	15.6413	25.1911	22.8233	0.89597	-0.036548
Crybg2	2.70948	8.37528	17.6307	9.57181	7.98848	6.93541	4.60439	6.50943	0.53024	-0.556262
Mogat1	6.98881	4.27121	1.58583	4.28195	3.67805	7.22488	4.43355	5.11216	0.68414	0.255664
Tjap1	11.9899	13.1261	13.1394	12.7518	16.6085	14.5212	17.4854	16.2051	0.0226738	0.345747
Ehf	3.10144	12.0428	39.7313	18.2918	11.8184	14.5868	7.43272	11.2793	0.565892	-0.697517
Rpl15	20.7199	8.31727	12.655	13.8974	7.24121	19.9688	14.8037	14.0046	0.984494	0.0110823
Tmem167	4.44506	5.26197	4.19141	4.63282	4.24199	4.30072	5.17725	4.57332	0.899532	-0.0186477
Steap4	8.93255	4.21841	3.39349	5.51482	3.63259	20.0256	8.75749	10.8052	0.36152	0.970345
Mplkip	14.0817	7.9264	7.13289	9.71366	4.45401	7.66051	6.74947	6.288	0.225733	-0.627415
Rpa3	2.2553	2.66267	1.44996	2.12264	5.67492	4.47493	3.64831	4.59938	0.0227401	1.11558
Tnpo3	18.8729	15.1471	21.8153	18.6117	13.8886	11.3367	11.9167	12.3807	0.0400097	-0.588123
Ttll5	0.685894	0.571615	1.4526	0.903371	1.21827	0.914919	0.783209	0.972134	0.832738	0.105837
Zfp715	7.13201	6.26349	7.56163	6.98571	6.71663	10.9947	8.36615	8.69249	0.260367	0.315362
Retn	0.405639	0.766256	0.52158	0.564492	2.26821	0	2.18729	1.48517	0.287195	1.3956
Rps5	12.5589	18.4907	40.3713	23.807	15.6975	12.5643	12.349	13.5369	0.294785	-0.814483
Adgrl1	55.7187	37.057	18.3187	37.0315	26.1095	25.8366	25.0976	25.6812	0.352608	-0.528037
Amotl1	45.9503	66.2425	82.5702	64.921	64.1994	65.2686	59.9187	63.1289	0.875313	-0.0403847
Etv5	3.27823	9.73124	3.81377	5.60775	9.60188	3.18594	7.07077	6.61953	0.734765	0.239307
Gfod2	0.83399	1.83798	1.78727	1.48641	2.02081	1.18199	1.34912	1.51731	0.944252	0.0296767
Enkd1	2.27564	1.65334	0.675246	1.53474	1.17458	1.58779	2.07658	1.61299	0.890549	0.071738
Atp6v0d1	13.2173	11.809	7.80857	10.945	11.985	4.86035	9.63116	8.82549	0.46846	-0.31052
Ptprs	10.7249	8.91901	27.0862	15.5767	11.8507	9.83469	10.5985	10.7613	0.453667	-0.533536
Slc41a1	35.3373	25.6171	48.4554	36.4699	34.1234	74.6619	63.7029	57.4961	0.202202	0.656755
Iglon5	0.488562	1.15362	0	0.547394	0.819566	0.138485	0.526886	0.494979	0.89911	-0.145213
Igf2bp1	0.793849	1.12469	1.361	1.09318	1.62762	1.83767	0.998808	1.48803	0.259729	0.444875
Zfp651	5.98517	4.11129	3.73133	4.60926	4.4623	6.01496	5.57448	5.35058	0.425267	0.215159
Nelfb	8.02497	8.98977	20.8773	12.6307	12.314	33.5389	23.9507	23.2679	0.22388	0.881406
Tmem175	2.16095	2.24512	1.94501	2.11703	1.45	3.43017	2.21393	2.3647	0.693044	0.159618
Bcas1	5.42944	22.5958	23.78	17.2684	6.83095	15.5824	48.3065	23.5733	0.674621	0.449017
Tango2	11.6455	5.24183	4.91337	7.26691	8.24153	9.02613	9.61551	8.96106	0.489231	0.302327
Aldh1a2	1.69745	2.40487	0.727539	1.60995	1.58194	4.97189	1.2204	2.59141	0.489126	0.686718
Ndufs2	116.304	78.2026	53.4095	82.6388	89.1892	76.2951	114.975	93.4865	0.640969	0.177939
Snx31	2.1823	3.50402	2.24484	2.64372	2.44055	4.4538	2.82418	3.23951	0.472809	0.293206
Atraid	19.9965	11.6226	11.8671	14.4954	11.3535	11.685	11.9438	11.6608	0.36194	-0.313936
Cad	1.01754	0.443572	0.100645	0.520587	0.17507	0.399361	0.506475	0.360302	0.603544	-0.530931
Sh3bp5l	12.9069	13.4287	11.669	12.6682	10.2619	20.2934	11.6357	14.0636	0.68374	0.150757
Atad1	223.368	135.917	76.1214	145.135	92.6887	210.533	266.673	189.965	0.538664	0.388333
Pten	26.7735	21.5024	11.8093	20.0284	26.8294	25.8123	28.7536	27.1318	0.18694	0.437936
Pea15a	106.502	41.6781	43.7277	63.9692	38.032	32.6337	45.6204	38.762	0.308142	-0.722734
Tnfaip8l2	0.570859	1.07836	0.734024	0.794414	2.55366	0.970878	0	1.17484	0.642574	0.564508
Trnt1	0.580561	1.09668	1.30637	0.99454	1.94779	0.575971	0.469576	0.99778	0.99535	0.00469254
Ly6g6e	4.02516	3.80178	24.5843	10.8038	11.2537	17.3995	12.4801	13.7111	0.704786	0.343815
Ehmt2	10.3853	5.40043	1.35037	5.71203	2.60995	3.90297	2.391	2.96797	0.359749	-0.944527
Elof1	7.90281	20.971	12.581	13.8183	12.2049	8.107	11.7695	10.6938	0.482221	-0.369804
Med16	22.2521	18.5522	10.5971	17.1338	15.0541	8.40997	7.85108	10.4384	0.181488	-0.714948
St3gal1	20.5578	11.0434	3.46942	11.6902	9.48362	11.8001	9.1453	10.143	0.773025	-0.204814
Tmem259	6.04379	7.13548	3.88562	5.6883	6.14455	1.94675	2.51827	3.53652	0.255951	-0.685664
Rnf170	1.02694	0.969952	1.32047	1.10579	1.14847	0.815058	0.664499	0.876009	0.269832	-0.336056
Clip3	1.62771	5.07335	0.209295	2.30345	2.00236	1.66098	2.80863	2.15732	0.926284	-0.0945551
Myl2	3.6131	0.310235	2.11173	2.01169	1.46933	1.30347	5.66767	2.81349	0.664941	0.483954
Dedd	9.83542	4.95445	5.05864	6.61617	3.17758	5.63775	4.9499	4.58841	0.315557	-0.528001
Mcemp1	1.71487	1.21478	0	0.976549	0.479452	0.729133	1.84939	1.01932	0.951495	0.0618492
Nit1	2.46747	1.8399	1.83685	2.04807	2.32377	2.35593	2.10081	2.26017	0.39832	0.142165
Prdm15	0.728743	0.516225	1.17129	0.80542	0.543321	0.654125	0.392954	0.530133	0.254823	-0.603387
Rnf168	22.5368	24.54	27.6863	24.921	18.943	22.6231	18.8864	20.1508	0.070039	-0.306526
Tctex1d2	19.0674	12.4289	8.63286	13.3764	9.01007	13.7022	11.8745	11.5289	0.60973	-0.214433
Chp1	32.2174	63.2795	163.35	86.2822	83.524	158.464	69.2919	103.76	0.735622	0.266116
Trpv4	4.39993	5.49153	8.68835	6.19327	4.04193	11.4028	6.94814	7.4643	0.637596	0.269305
Klhl3	3.49907	2.97439	3.2619	3.24512	6.848	1.58693	3.39619	3.9437	0.675684	0.281278
Tvp23b	50.4379	27.0675	34.638	37.3812	30.7673	62.5489	53.7763	49.0308	0.376235	0.391377
Dnajc7	44.6496	32.2197	45.3872	40.7522	58.9184	41.5152	38.6352	46.3563	0.503981	0.185888
Zfp385c	1.44583	0.39017	1.06233	0.966113	0.46198	0.58547	1.782	0.943149	0.967013	-0.034705
Cacybp	17.6876	20.5028	17.2296	18.4733	18.8816	28.8664	26.0114	24.5864	0.123447	0.41242
Cluap1	7.02615	6.10533	6.14338	6.42496	7.85762	8.92236	5.45566	7.41188	0.407934	0.206153
Zswim7	20.1251	10.7438	2.2502	11.0397	6.84987	12.8973	9.43643	9.72786	0.821659	-0.182508
Ndufa2	643.863	386.031	430.505	486.8	356.898	347.238	585.686	429.941	0.636565	-0.179191
Glis2	8.64161	6.6403	2.44831	5.91007	8.19004	13.3685	5.37055	8.97636	0.360061	0.602955
Cox6c	4.30953	10.8543	6.69573	7.28653	13.0529	15.6767	20.9141	16.5479	0.0366554	1.18334
Bicc1	9.72678	8.94308	8.85445	9.17477	7.31607	10.638	7.42639	8.46016	0.559518	-0.116987
Ube2z	54.003	61.4494	128.162	81.2048	77.9562	99.6572	93.148	90.2538	0.729942	0.152423
Tmem87b	7.32441	5.76494	10.5951	7.89483	7.42325	10.9862	7.56983	8.65977	0.698728	0.133422
Anapc1	2.37593	3.87284	2.46373	2.90416	2.82852	3.34562	4.62867	3.60094	0.389282	0.310249
Mertk	27.0323	22.8813	19.5637	23.1591	18.8326	31.0685	18.798	22.8997	0.957925	-0.0162497
Tsg101	4.45772	6.20471	3.62011	4.76085	4.98524	5.9853	3.28927	4.75327	0.994812	-0.00229682
Hps5	2.16886	2.32784	0.887336	1.79468	2.75627	1.84432	1.27581	1.9588	0.806602	0.126247
Map3k4	5.67459	7.86846	4.81259	6.11855	6.34611	5.54416	5.7291	5.87312	0.807196	-0.0590609
Piezo1	1.09598	2.98369	5.63695	3.23887	2.09086	5.00713	4.93639	4.01146	0.660247	0.308636
Rnf166	12.2615	17.9811	27.7982	19.347	28.1468	13.1707	20.879	20.7322	0.835899	0.0997631
Ankrd28	16.7548	9.54443	6.32846	10.8759	7.31935	13.0307	16.9962	12.4488	0.725205	0.194868
Ankrd52	0.457449	1.29619	1.27443	1.00935	0.767374	0.475442	0.328888	0.523901	0.186251	-0.946066
Srp19	39.1713	39.8306	36.5277	38.5099	54.4625	40.0119	48.3333	47.6026	0.10238	0.305811
Wdfy2	2.23148	2.30523	1.88297	2.13989	2.33958	0.632524	1.12806	1.36672	0.213734	-0.646822
Rbsn	3.93797	4.54597	3.18815	3.8907	4.81177	3.14201	3.85365	3.93581	0.945764	0.0166297
Mrps25	6.62322	7.2676	5.00958	6.30013	5.88203	6.84693	6.51252	6.41383	0.883573	0.0258032
Dguok	6.52867	6.69115	10.3594	7.85975	4.34969	8.26857	2.69648	5.10491	0.25447	-0.622598
Camta1	13.5838	9.21763	4.35245	9.05129	7.37441	3.56379	8.86546	6.60122	0.473332	-0.455391
Csf1	4.85139	1.71831	1.71546	2.76172	1.76328	4.46924	6.27833	4.17028	0.448254	0.59458
Strip1	27.9553	21.3006	16.1604	21.8054	15.369	26.9018	21.5344	21.2684	0.9158	-0.0359734
Kif1a	6.52175	6.9379	1.50062	4.98675	5.14385	1.55673	2.51719	3.07259	0.40328	-0.698645
Alx3	1.02535	1.9369	0.439474	1.13391	2.67562	3.10018	2.21157	2.66245	0.0390431	1.23145
Slc25a11	66.1653	53.0766	33.0207	50.7542	37.8423	74.5057	88.2983	66.8821	0.417977	0.398094
Cmc2	9.71886	9.1795	6.44992	8.44943	6.66163	1.77733	5.40967	4.61621	0.0976271	-0.872145
Chfr	8.80567	4.49936	4.08353	5.79619	3.71307	1.88224	5.60444	3.73325	0.327952	-0.634672
Adam28	0.345006	1.3849	1.33085	1.02025	0.578751	0.78235	0.837156	0.732752	0.453949	-0.47753
Tex261	57.6579	64.2251	61.8487	61.2439	60.451	42.3686	39.0319	47.2838	0.114033	-0.373219
Fam120b	5.24539	5.35599	3.46346	4.68828	2.5367	3.29514	3.36353	3.06512	0.0719988	-0.613113
Tbp	2.0555	1.44479	0.860515	1.4536	1.22956	1.27368	1.44346	1.31557	0.714267	-0.143945
Psmb1	197.221	152.992	290.159	213.457	149.345	195.574	172.687	172.535	0.390809	-0.307057
Pdcd2	10.6668	5.38887	4.78452	6.94673	6.38068	9.42225	7.7582	7.85371	0.68316	0.177041
Dll1	3.33991	2.15084	2.34247	2.61107	1.52802	2.32376	1.96468	1.93882	0.196728	-0.429468
Nol3	1.21002	4.00004	0.518624	1.90956	2.93196	1.6006	2.39239	2.30832	0.742462	0.273599
Fhod1	5.07901	7.51985	3.70662	5.43516	9.82495	8.32675	6.36565	8.17245	0.141847	0.588447
Plekhg4	5.26154	1.21478	0.300684	2.259	1.56911	0.397709	1.38704	1.11796	0.50688	-1.01482
Slc9a5	3.54478	2.42445	1.1002	2.35647	1.77708	1.24732	1.84551	1.6233	0.372837	-0.537698
Elmo3	0.367578	0.347179	1.41792	0.710892	0	0.625151	0.594617	0.406589	0.497147	-0.806058
Stc1	6.40962	6.63048	1.96229	5.0008	4.09607	5.96962	4.77285	4.94618	0.974662	-0.0158432
4931428F04Rik	3.95862	4.03804	1.22162	3.07276	6.37499	1.61581	4.78144	4.25741	0.518978	0.470441
Tppp3	14.2103	21.933	8.91315	15.0188	10.853	12.3787	9.34452	10.8588	0.344055	-0.467914
Msh3	3.52864	3.33281	1.68315	2.8482	2.41864	2.12948	1.71858	2.0889	0.287554	-0.447306
Tmem208	37.3027	32.0296	17.4417	28.9247	12.7995	21.6279	22.8573	19.0949	0.218013	-0.599112
E2f4	11.2323	6.66146	3.35879	7.08419	4.38194	4.73877	4.50732	4.54268	0.328383	-0.641061
Surf4	84.3334	52.3646	57.7331	64.8104	43.2269	80.2358	71.3695	64.9441	0.993272	0.00297311
Surf2	1.69147	3.19521	1.69161	2.19276	3.15273	4.47493	3.04026	3.55597	0.115777	0.697494
Dnajb9	25.1277	22.7839	18.0934	22.0017	23.8861	50.9976	55.5524	43.4787	0.100567	0.982696
Naf1	9.93672	11.5361	3.99277	8.48851	6.48236	8.33248	10.0464	8.28709	0.940011	-0.0346474
Yes1	1.02371	0.725177	1.09693	0.948607	0.76324	0.822169	1.65603	1.08048	0.692336	0.187787
Ppp1cb	9.44939	9.75651	6.86752	8.69114	6.43246	13.3425	13.3554	11.0435	0.396724	0.345574
Gorasp2	23.1787	17.6598	13.7097	18.1827	13.9977	17.6955	19.4976	17.0636	0.743228	-0.0916487
Tsen15	13.7414	9.37362	6.08601	9.73369	6.83004	9.43476	9.22094	8.49525	0.628785	-0.196332
Efr3a	9.32746	6.36855	3.10674	6.26758	6.97512	5.38339	5.51434	5.95762	0.876227	-0.0731732
Trappc2l	11.8247	4.34329	5.91284	7.36028	2.57134	4.46903	3.89652	3.64563	0.188507	-1.01359
Acsf3	1.19657	0.645806	0.879183	0.907185	1.52933	0.581438	0.55304	0.887937	0.959735	-0.0309396
Ddx19a	3.4657	6.13756	4.17775	4.59367	4.60254	3.56109	2.56957	3.57773	0.363354	-0.360602
Galns	1.4502	0.228286	0	0.559495	0.270302	1.09618	1.3033	0.889925	0.580212	0.669559
Gata2	6.64473	2.46556	3.96683	4.35904	2.25586	12.0408	7.80577	7.36749	0.384766	0.757162
Entpd2	7.52472	5.11713	3.87018	5.50401	2.69286	9.38485	5.51819	5.8653	0.878417	0.0917209
Rabl6	2.30939	3.50893	4.38964	3.40266	3.481	3.69996	1.73255	2.97117	0.644679	-0.195629
Ptgds	229.556	195.905	77.413	167.625	101.212	184.747	200.229	162.062	0.924921	-0.048686
Edf1	20.4261	23.886	24.3883	22.9001	16.8605	15.9911	30.9446	21.2654	0.760269	-0.106847
Clic3	0	5.38007	4.06904	3.1497	2.12342	0.358803	0	0.827408	0.254628	-1.92855
Npdc1	20.4974	16.8819	16.2353	17.8715	17.7883	17.8486	17.3306	17.6558	0.879579	-0.0175188
Fbxw5	7.5551	8.1269	8.36527	8.01576	6.80626	5.59177	9.73202	7.37669	0.636631	-0.119866
Slc25a13	0.843212	3.02639	5.8548	3.24147	2.64039	3.7286	2.00058	2.78986	0.783358	-0.216454
Ube2i	0.819059	3.97854	9.32803	4.70854	3.40223	0.596999	1.38806	1.79576	0.328552	-1.39068
Tsr3	30.6281	12.6879	10.3638	17.8933	12.0185	10.3571	17.9641	13.4465	0.5492	-0.412181
Lrrk1	4.97141	6.63242	7.51101	6.37161	4.30878	7.11632	2.61367	4.67959	0.325046	-0.445276
Aldh1a3	4.02309	5.89629	13.3784	7.76593	3.72346	9.7521	3.1418	5.53912	0.564956	-0.487502
Actn1	40.0532	32.9103	10.4193	27.7943	23.4322	43.0506	31.3352	32.606	0.673202	0.230349
Sirt2	47.9583	33.6422	26.3348	35.9784	34.5702	30.9381	28.8097	31.4394	0.527609	-0.194561
Hnrnpl	37.335	75.099	87.5731	66.669	156.424	27.8141	51.8669	78.7016	0.790019	0.239376
Nolc1	17.1449	15.6536	10.8389	14.5458	12.1434	7.69469	11.8643	10.5675	0.170686	-0.460976
Casd1	28.5585	15.7346	7.34424	17.2125	15.4367	17.4493	19.677	17.521	0.96322	0.0256333
Cnksr3	5.50864	5.83359	10.9467	7.42963	5.60047	7.47604	5.04064	6.03905	0.506662	-0.298968
Mtmr1	2.07707	0.72277	4.21697	2.33894	1.46708	2.78885	1.65053	1.96882	0.752989	-0.248523
Hmgb3	1.14683	1.35398	1.84327	1.44803	1.28254	1.3003	3.40117	1.99467	0.497225	0.462061
Map2	45.3637	29.8636	7.61039	27.6126	20.9024	7.32883	19.9888	16.0734	0.383478	-0.780654
Cyp2j9	1.34358	1.08773	3.70201	2.04444	2.57585	5.00539	2.06996	3.21707	0.394438	0.654039
Abca1	6.11888	2.33507	3.09943	3.85113	2.14275	3.92436	3.73269	3.2666	0.672964	-0.237491
Nipsnap3b	16.3258	18.6472	5.37008	13.4477	7.6428	15.282	11.8741	11.5996	0.711471	-0.213281
Lage3	104.268	50.8872	36.2683	63.8079	35.0884	38.0895	32.4696	35.2158	0.239898	-0.857509
Ubl4a	3.46549	5.19856	6.02871	4.89759	5.6994	3.46698	3.0778	4.08139	0.503775	-0.26301
Gdi1	10.5856	12.5329	5.1761	9.43154	12.1718	7.01536	9.6473	9.61148	0.949254	0.0272657
Sash1	5.45714	6.63704	7.11304	6.40241	5.09971	6.69598	5.56274	5.78614	0.418192	-0.146013
Gadd45b	2.01543	3.04573	0	1.68706	0.901574	3.19919	0.869411	1.65673	0.980743	-0.0261723
Zdhhc12	9.32947	9.82846	7.84357	9.0005	10.0322	5.08555	7.35249	7.49009	0.384714	-0.265023
Endog	7.83307	14.7967	8.52241	10.3841	13.477	10.2476	20.1441	14.6229	0.311271	0.493857
Cybb	2.64671	1.66655	1.2762	1.86316	0.49332	3.06341	1.1893	1.58201	0.762511	-0.235987
Golga7	0.285684	0.449717	0.857125	0.530842	1.17147	1.07972	0.718886	0.990024	0.103978	0.899181
Xk	1.76656	0.357541	0.486746	0.870282	1.27004	1.28762	1.08865	1.21543	0.489598	0.481916
Pcolce2	7.47832	12.0338	8.90351	9.47187	9.29255	10.2063	7.61689	9.03857	0.792954	-0.0675538
Clpx	6.78267	3.98227	8.95702	6.57399	10.4554	11.1198	8.69859	10.0913	0.0943779	0.618268
Trabd	10.6541	9.4136	11.4897	10.5191	6.02149	7.85836	10.1308	8.00355	0.132129	-0.394302
Dennd6b	9.59297	10.1111	2.32396	7.34267	10.2617	2.60095	7.19684	6.68651	0.854595	-0.135052
Cd83	2.24127	2.3521	0.320208	1.63786	0.835498	1.69413	2.68564	1.73842	0.91142	0.0859702
Tmem27	42.3131	38.3976	9.06786	29.9262	15.7735	60.6748	47.8691	41.4391	0.534998	0.469585
Ace2	1.02154	0.964847	1.31352	1.09997	0.761617	1.06172	0.918058	0.913798	0.250025	-0.267512
Atf6b	9.06045	15.3599	11.6501	12.0235	15.8485	18.1752	22.7994	18.941	0.0651153	0.65566
Egfl8	1.09115	1.03059	1.40302	1.17492	0.406758	1.64956	0.784494	0.946936	0.586068	-0.311227
Notch4	0.715114	0.525333	0.817342	0.68593	1.3329	1.93694	2.48501	1.91828	0.0230186	1.48368
Ppt2	19.6023	12.9601	11.3423	14.6349	9.59086	9.72364	10.3057	9.8734	0.133743	-0.567791
Prrt1	84.7154	18.3639	17.8572	40.3122	14.2887	10.3925	17.9726	14.218	0.307087	-1.5035
Rnf5	12.9569	12.6458	6.66412	10.7556	13.0412	12.2424	13.9733	13.0856	0.331014	0.282892
Fam163a	1.81493	0.623348	0	0.812758	0.369037	0.0935364	1.06762	0.510063	0.643773	-0.672151
Cacfd1	15.4223	11.9883	8.7745	12.0617	9.76843	9.05256	12.3637	10.3949	0.484685	-0.21456
Hivep2	4.52835	6.4817	5.40246	5.47084	8.35336	7.59563	7.65259	7.86719	0.0176139	0.524088
Arnt	29.8374	22.8172	40.5256	31.0601	31.1318	33.4675	27.6057	30.735	0.955077	-0.0151785
Itga2	0.448973	0.593679	0.923678	0.655443	0.200841	1.22173	0.290515	0.571029	0.823887	-0.198908
Mocs2	8.13541	18.1073	22.1949	16.1459	22.864	18.9695	17.3946	19.7427	0.467109	0.290155
Nat9	2.17015	1.46408	1.1959	1.61004	2.77367	1.05453	2.00604	1.94475	0.592287	0.272482
Lpl	25.4294	13.9721	10.9255	16.7757	23.9268	29.9067	61.5067	38.4467	0.157144	1.19649
Atp6v0e	25.9266	23.7457	26.7706	25.481	14.2777	32.1798	27.113	24.5235	0.867964	-0.0552542
Zfp318	3.95005	4.99791	4.31241	4.42012	6.83461	3.1266	3.05427	4.33849	0.952414	-0.0268928
Srf	46.6333	54.9828	48.6941	50.1034	50.7518	52.2528	51.1352	51.3799	0.643102	0.0362959
Lama5	1.74356	2.39051	4.12221	2.75209	2.20149	4.04942	2.91147	3.05413	0.751667	0.15023
Steap1	6.04688	5.27197	1.19619	4.17168	5.72208	8.43825	1.5049	5.22174	0.697885	0.323903
Steap2	2.21518	2.14206	0.881626	1.74629	1.88749	2.45182	2.16143	2.16691	0.414554	0.311346
Hspa8	0.744599	4.92294	0.191484	1.95301	0.499628	0.590969	0.160601	0.417066	0.363523	-2.22735
Pdzd11	2.71017	7.39489	11.2288	7.11129	10.103	6.82855	2.92277	6.6181	0.885718	-0.103695
Psma2	70.799	72.7993	45.5175	63.0386	46.4142	71.5738	72.5914	63.5265	0.97017	0.011123
Mrpl32	5.27111	5.4643	2.31434	4.34992	3.30689	5.97649	3.74351	4.3423	0.995645	-0.00252971
Setdb1	2.43005	2.82485	2.28337	2.51275	1.88143	3.44405	3.12464	2.8167	0.578493	0.164738
Anxa9	1.85385	6.71204	7.94573	5.50387	5.52861	4.9045	2.66569	4.36627	0.60894	-0.334046
Arnt2	2.83225	5.66485	0.856886	3.11799	2.14266	2.1251	2.96458	2.41078	0.645158	-0.371119
Prune1	0.354065	1.67208	0.455265	0.827137	0.79193	1.10398	0.954598	0.950169	0.790389	0.200057
Cers2	39.9008	26.4957	14.1146	26.8371	15.9784	41.7831	28.374	28.7118	0.867388	0.0974199
Capza2	24.7937	20.0283	27.2661	24.0294	20.0661	25.769	21.5785	22.4712	0.597942	-0.0967209
Plekho1	50.7213	33.1446	17.8214	33.8958	26.0533	30.9277	26.714	27.8983	0.567043	-0.280926
Vps45	4.01218	1.66739	2.4763	2.71862	2.87166	1.27375	2.76922	2.30488	0.655565	-0.238186
Prpf3	5.65716	2.67161	4.65543	4.32807	5.0613	2.62983	3.05046	3.58053	0.552544	-0.27355
Anp32e	254.693	279.747	166.054	233.498	321.793	212	295.592	276.461	0.419627	0.243668
Aph1a	2.41349	3.50701	6.20665	4.04238	4.98296	2.52597	1.40152	2.97015	0.526029	-0.444671
Tab2	19.0011	13.3121	29.6675	20.6602	12.7264	28.1727	21.1671	20.6888	0.996731	0.00199264
Ppil4	5.56097	8.06612	7.02273	6.88327	9.99489	7.82513	10.2809	9.36697	0.079594	0.444488
Cnih1	44.1999	31.3103	27.9092	34.4731	22.9499	39.3759	40.8575	34.3944	0.992219	-0.00329751
Eps8	1.19236	2.10548	1.59982	1.63255	0.985602	1.26375	1.56543	1.2716	0.312639	-0.360491
Med22	6.02577	6.02615	6.38077	6.14423	5.15324	8.64065	7.07184	6.95525	0.469163	0.178869
Surf1	1.82688	3.10589	1.40943	2.11407	1.63446	1.24281	1.97019	1.61582	0.417713	-0.387756
Med28	22.2406	14.97	11.8334	16.348	12.1504	14.2026	15.9902	14.1144	0.532764	-0.211952
Qdpr	121.438	103.533	80.1465	101.706	68.1046	74.7337	116.283	86.3739	0.47017	-0.235735
Gnrh1	0.99767	0.942304	0	0.646658	2.23147	1.69677	2.15186	2.0267	0.0192571	1.64806
Tnr	2.24005	2.20977	1.21613	1.88865	2.22678	0.987704	1.18104	1.46518	0.453975	-0.36628
Sqstm1	20.6122	21.2709	15.9512	19.2781	17.7154	20.341	15.231	17.7625	0.534287	-0.118131
Nfe2l2	6.07433	13.0681	9.11226	9.41824	6.41576	9.94817	8.55245	8.30546	0.64971	-0.181397
Rxrg	11.7114	8.16444	3.58544	7.82044	5.92499	4.90046	12.3294	7.71828	0.976836	-0.0189695
Rxra	8.44312	15.9491	18.9986	14.4636	16.1305	13.1628	10.1171	13.1368	0.730056	-0.13881
Adamtsl4	3.05147	3.89087	2.94274	3.29503	3.58321	4.93025	4.27809	4.26385	0.119692	0.371865
Fcrls	1.64654	1.55516	0.70572	1.30247	0.613797	0.311147	0.29595	0.406964	0.0475542	-1.67828
Cd5l	3.46048	0.891393	0	1.45063	1.05545	2.67516	2.71413	2.14825	0.58388	0.566486
Prpsap1	13.3478	8.52305	10.1527	10.6745	7.14829	6.18147	6.0823	6.47069	0.0447961	-0.722176
Lcorl	5.84284	4.13894	2.35869	4.11349	2.31739	1.54063	2.30799	2.05534	0.118491	-1.00099
Lta4h	11.9662	13.6815	14.4416	13.3631	12.9127	21.0058	16.414	16.7775	0.236666	0.328275
Dstn	4.35717	7.91417	19.3934	10.5549	4.87279	6.46033	6.86771	6.06694	0.382389	-0.798875
H2afy	24.1753	12.172	26.247	20.8648	13.8863	12.2654	16.1299	14.0939	0.209158	-0.566002
Gtf2ird2	1.75622	2.04905	1.99252	1.9326	1.27086	0.937054	1.44834	1.21875	0.0150117	-0.665139
Bola1	5.91963	7.26845	11.4174	8.20183	11.2543	3.3559	6.38398	6.99805	0.692825	-0.228993
Gatsl2	6.6931	6.64174	5.55586	6.2969	5.40068	3.5062	4.11159	4.33949	0.0432732	-0.537116
Fcgr1	0.494789	0	1.27242	0.58907	0.830012	1.122	1.6008	1.18427	0.241375	1.00749
Ncf1	1.224	1.15608	0.899344	1.09314	0.586651	1.58606	1.13144	1.10138	0.979757	0.0108374
Wnt11	0.46447	0.877388	2.78705	1.3763	1.03887	0.351084	0.83484	0.741598	0.441609	-0.89209
Adss	13.4292	34.8476	40.3517	29.5428	29.7207	59.0622	32.0143	40.2657	0.439279	0.446745
Cacna1d	6.44513	12.5104	4.17628	7.71062	16.9129	3.91274	6.73179	9.18581	0.767725	0.25256
Actr8	10.4511	7.92376	5.21076	7.86188	7.5534	8.14162	7.59063	7.76188	0.950864	-0.0184677
Lrrc27	0.880539	2.99402	0	1.29152	0.984741	1.89691	1.51938	1.46701	0.859064	0.183807
Stk32c	12.799	18.3958	3.93541	11.7101	33.9169	5.04755	9.90211	16.2889	0.666764	0.476138
Fnta	77.6175	85.9636	87.7714	83.7842	92.2724	89.3304	98.842	93.4816	0.0823891	0.158005
Skiv2l2	3.20052	5.76241	2.57206	3.845	4.69779	3.28861	2.2651	3.41717	0.740254	-0.170183
Lbp	7.68976	4.1324	1.87525	4.5658	1.92753	6.68943	4.43245	4.3498	0.925865	-0.0699188
Celsr1	0.290953	1.26411	1.34681	0.967291	1.49677	1.58347	0.313776	1.13134	0.773061	0.226006
Fli1	4.22593	2.60309	0.945008	2.59134	1.23288	3.95815	2.37779	2.52294	0.95843	-0.038596
Stard13	4.02458	2.95651	2.49162	3.15757	5.16763	11.6614	6.34966	7.72623	0.0895172	1.29095
Tenm1	0.577454	1.09081	0.510471	0.726246	1.45302	0.163682	0.81736	0.811355	0.847486	0.159875
Diexf	2.64833	4.26158	7.81955	4.90982	5.81377	4.11486	5.71215	5.21359	0.860692	0.0866082
Hsd11b1	1.0547	0.711549	0	0.58875	1.01101	1.45209	1.29992	1.25434	0.119039	1.0912
Syt14	1.12727	0.96331	0.138045	0.742875	1.80096	0.0608629	0.173671	0.678497	0.924728	-0.130777
H2-M3	3.11789	1.26208	2.29089	2.22362	1.99249	3.28262	0.960705	2.07861	0.874248	-0.0972954
Lonrf3	0.336046	0.634794	0.432096	0.467645	0.939534	0.762032	0.54361	0.748392	0.123852	0.678379
Atp5e	47.053	50.2984	67.0679	54.8064	50.9895	41.1495	65.6918	52.6103	0.827647	-0.0590005
Nelfcd	6.88714	3.77706	6.57031	5.74484	8.44753	4.15629	7.66698	6.75693	0.57248	0.234102
Ctsz	8.88972	10.4955	14.2882	11.2245	10.4388	6.80356	9.58705	8.94314	0.304984	-0.327796
Prelid3b	17.5622	11.0584	10.6268	13.0825	14.249	16.008	16.3403	15.5324	0.353334	0.247649
Sertad4	16.1374	12.2563	6.8453	11.7463	9.48866	29.8032	10.5855	16.6258	0.531094	0.501211
Ube2a	23.6806	15.7098	9.42471	16.2717	13.2415	19.6577	13.6812	15.5268	0.879592	-0.0676053
Slc25a5	38.5236	53.6598	109.576	67.2533	80.9428	85.593	66.7247	77.7535	0.662835	0.209302
Atp1b4	0.457394	0.864021	0.196043	0.505819	0.170507	1.03721	0.986547	0.73142	0.544992	0.532078
Kcnq2	5.70719	4.4239	1.36647	3.83252	5.59025	0.513212	4.66922	3.59089	0.910727	-0.0939499
Eef1a2	31.9637	13.6435	9.08936	18.2322	18.2169	11.4996	21.5444	17.087	0.887354	-0.0935935
Col20a1	0.622816	0.588252	0.160166	0.457078	0.278608	0.776778	0.134334	0.396573	0.817078	-0.204854
Pls3	47.9094	81.0799	109.797	79.5954	57.9734	128.262	58.676	81.637	0.947936	0.0365383
Mpped2	14.3997	13.7772	16.1108	14.7625	12.9666	5.51289	7.46208	8.64719	0.0590911	-0.771637
Nkap	3.70148	2.93669	4.18831	3.60883	2.48371	6.96671	4.7902	4.74687	0.445004	0.395446
Ndufa1	551.843	677.15	1092.86	773.95	1574.49	1760.08	1712.85	1682.48	0.00625507	1.12027
E2f3	3.42137	5.57155	1.51699	3.5033	9.49966	6.22013	7.88844	7.86941	0.044155	1.16754
Cr1l	1.17592	1.11066	2.22824	1.50494	0.899788	1.33328	0.667453	0.96684	0.260943	-0.638357
Ppfibp1	3.27874	3.3141	6.87853	4.49046	2.76614	7.95675	4.4044	5.04243	0.79038	0.167257
Cd46	0.589705	0.556979	0.216645	0.454443	0.565277	0.477586	0.45426	0.499041	0.737225	0.135058
Cd34	10.2797	7.80057	2.03352	6.70459	3.43903	10.5595	8.05398	7.35085	0.850351	0.13276
Plgrkt	9.2729	3.66256	5.41968	6.11838	3.58245	9.65358	6.36382	6.53328	0.871843	0.0946584
Cd274	3.18307	5.6788	2.50119	3.78769	2.57093	13.1329	3.43276	6.37885	0.502629	0.751979
Mtif3	1.24928	1.76992	2.40952	1.80957	1.53683	1.98304	1.61673	1.7122	0.801533	-0.0798006
Lnx2	18.9748	25.4887	39.5793	28.0143	22.9493	29.8009	17.4316	23.3939	0.548278	-0.260028
Dyrk3	0.806173	0	0.518297	0.44149	0.450787	0.228514	0.652058	0.443786	0.993518	0.00748431
Mapkapk2	47.8114	34.0177	40.6235	40.8176	21.9059	75.3441	57.6948	51.6483	0.54077	0.33953
Lamp2	65.1099	85.1832	196.927	115.74	89.0126	123.621	93.2132	101.949	0.761448	-0.183039
Atxn10	24.2995	30.1856	17.6602	24.0484	19.1998	21.7116	26.7753	22.5623	0.744145	-0.0920306
Foxred2	13.0495	7.13035	1.80274	7.32753	6.75414	5.31915	3.95444	5.34257	0.585074	-0.455792
Eif3d	27.1627	30.723	54.7612	37.549	43.128	24.9043	28.5702	32.2008	0.631003	-0.221677
H3f3b	379.223	255.115	353.672	329.337	235.638	540.636	349.319	375.198	0.660047	0.188087
Nup50	4.59336	8.5493	11.2914	8.14468	11.0293	5.51441	3.20532	6.58301	0.633186	-0.30711
Phf21b	18.6263	17.0251	5.40809	13.6865	23.6863	5.27972	14.4176	14.4612	0.914175	0.0794333
Ift27	6.32909	5.97785	2.44143	4.91612	2.12342	2.51162	2.04767	2.22757	0.0978482	-1.14205
Pacsin2	2.96759	5.29436	1.69591	3.31929	1.65938	2.617	2.66698	2.31445	0.413983	-0.520202
Cmah	1.50212	3.91577	7.57132	4.32974	2.68781	4.15565	3.95268	3.59871	0.708915	-0.2668
Ttll12	7.50716	11.1638	17.0466	11.9058	12.504	10.4133	12.4024	11.7733	0.965255	-0.0161568
Bik	6.7922	8.98136	9.60692	8.46016	6.83638	6.54596	3.6625	5.68161	0.103915	-0.574384
Scube1	1.68836	0.724849	0.592074	1.00176	0.686605	1.43573	0.827638	0.983323	0.966683	-0.0268027
Tox4	5.71385	6.2672	5.688	5.88968	2.26743	4.59763	4.1743	3.67979	0.0406705	-0.678568
Mrps18c	1.19053	1.12446	0.765404	1.0268	1.99712	1.68731	2.56783	2.08409	0.0217877	1.02126
Sulf1	7.65611	10.7665	4.81281	7.74514	8.56212	13.5032	15.1067	12.3907	0.150213	0.677891
Srsf6	20.2405	23.0161	23.7998	22.3521	22.4868	31.5549	34.3219	29.4546	0.12991	0.398079
Plcg1	3.74993	8.93155	9.2242	7.3019	11.2136	9.98236	8.264	9.81997	0.270933	0.427448
Kctd2	25.9693	24.5281	11.2219	20.5731	16.4256	21.842	21.3491	19.8723	0.895357	-0.0500013
Kctd5	14.2024	15.3934	23.6505	17.7487	16.4038	31.414	17.8273	21.8817	0.503684	0.30201
Etaa1	3.67314	2.45742	3.34546	3.15868	3.08086	3.81763	2.14569	3.01473	0.823602	-0.0672927
Matn4	10.3986	5.72922	14.0075	10.0451	5.39925	7.01794	7.4762	6.63113	0.2403	-0.599164
Slpi	0.5428	5.63945	0	2.06075	0	0.615438	2.92689	1.18078	0.683411	-0.803432
Sdc4	24.8959	33.2525	137.424	65.1909	43.8724	20.1014	19.2552	27.743	0.369726	-1.23255
Il13ra1	2.93334	2.77056	3.54989	3.0846	1.35078	4.40191	3.53561	3.0961	0.990805	0.00537043
Nbr1	13.237	18.9297	19.6574	17.2747	28.0432	28.3786	35.4874	30.6364	0.0134481	0.826583
Cyth1	7.21695	5.57709	2.10903	4.96769	5.86981	5.20719	6.19107	5.75602	0.63425	0.212499
Rnd3	2.89036	5.05042	15.0518	7.66419	3.07078	8.02902	5.61076	5.57019	0.629139	-0.460408
Brca1	2.55211	1.48882	1.64078	1.8939	1.93073	3.40427	2.18565	2.50689	0.337461	0.404533
Cntnap1	1.30826	0.514859	0.700915	0.841346	0.121924	0.370834	0.705444	0.3994	0.20621	-1.07486
Nt5c3b	3.37107	5.12977	3.13055	3.87713	5.86445	3.3975	3.43354	4.23183	0.748212	0.126293
Coa3	36.1458	27.9947	71.5748	45.2384	26.6794	27.8684	21.0499	25.1992	0.213002	-0.844172
Med24	1.47175	1.39007	0.756962	1.20626	0.658364	0.556232	1.16394	0.792846	0.232141	-0.605427
Psmd3	28.7563	31.5451	31.0063	30.4359	24.0834	29.2417	30.8729	28.066	0.345364	-0.116951
Exosc10	5.88109	5.89136	9.62441	7.13229	10.7624	4.24334	4.42047	6.47542	0.804194	-0.139392
Glod4	8.63961	11.6861	14.9491	11.7583	7.87275	9.79576	7.13178	8.26676	0.153755	-0.508285
Vps53	3.44688	4.4183	2.53261	3.46593	3.71711	2.23322	1.85863	2.60299	0.334115	-0.413075
Taok1	19.6983	32.4859	27.7155	26.6332	37.8305	16.3707	16.5165	23.5726	0.723003	-0.176117
Dnttip1	44.9741	25.3729	25.6154	31.9875	17.5531	21.5606	10.7421	16.6186	0.100386	-0.94471
Tnnc2	5308.98	3493.64	3530.05	4110.89	6251.51	5684.91	8837.24	6924.56	0.0691354	0.752272
Acot8	10.2789	18.2034	7.43448	11.9723	12.2138	7.64822	14.2029	11.355	0.877592	-0.0763713
Cd300lg	0	0.88412	0.601808	0.495309	2.35539	2.388	2.52374	2.42238	0.00192047	2.29002
Vtn	8.51902	10.7283	2.43421	7.22719	13.4086	4.29291	10.2081	9.30319	0.599355	0.364291
Nlk	58.3239	45.5357	22.5285	42.1294	36.6895	22.7984	32.8444	30.7775	0.370474	-0.452952
Traf4	7.19886	9.92338	29.0202	15.3808	8.70353	15.3317	9.65199	11.2291	0.593606	-0.453893
Aldoc	157.231	100.857	30.2878	96.1253	77.9303	38.2805	61.8137	59.3415	0.393289	-0.695874
Stac2	4.28499	2.69813	1.04947	2.67753	1.82555	0.462706	1.98048	1.42291	0.298609	-0.912057
Rpl19	1.25343	0.591936	1.61169	1.15235	0.700881	0	1.35176	0.684212	0.394775	-0.752068
Nek8	2.94372	3.59129	2.68111	3.07204	3.42924	5.77135	3.43918	4.21326	0.238611	0.455739
Cacnb4	21.7956	56.6284	21.5932	33.3391	59.3787	31.8424	28.977	40.066	0.679994	0.265165
Plxdc1	3.84091	2.3768	1.87331	2.69701	2.36989	2.55287	1.99968	2.30748	0.559157	-0.225039
Arl5b	1.65838	3.01667	4.5017	3.05892	2.33546	3.34277	1.25855	2.31226	0.503943	-0.403717
Zfp207	42.2321	33.3463	24.8631	33.4805	38.4078	41.9391	52.3922	44.2464	0.175081	0.402237
Psmd11	7.22486	9.76199	21.2893	12.7587	18.853	10.4103	8.33268	12.532	0.968474	-0.0258704
C1qtnf1	0.818274	0.386432	1.84127	1.01533	0.457554	0.347916	0.882462	0.562644	0.381858	-0.851649
Timp2	327.486	274.064	144.591	248.713	183.672	227.036	157.085	189.264	0.363293	-0.394084
Zc3h18	0.696958	0.789935	1.52348	1.00346	0.779435	0.474135	0.300652	0.518074	0.176961	-0.95375
Top2b	99.8473	63.7126	29.194	64.2513	47.0083	39.31	51.3818	45.9	0.425427	-0.48523
Rarb	2.55472	1.95333	0.782122	1.76339	1.90469	6.41388	3.80468	4.04109	0.180759	1.19639
Igfbp4	111.247	78.0857	92.13	93.8209	62.287	128.354	99.4826	96.7079	0.899207	0.043725
Cdc6	0.489963	0.578465	1.89002	0.986148	1.78082	1.1805	0.792596	1.25131	0.646885	0.343558
Suz12	11.0097	16.0262	11.1586	12.7315	11.1537	6.53522	8.66053	8.78315	0.136099	-0.535593
Atad5	0.510226	0.562229	1.64015	0.904202	1.42651	0.626714	0	0.684409	0.711431	-0.401786
Crlf3	28.7107	19.5927	15.4626	21.2553	19.6684	10.7373	17.5078	15.9712	0.328218	-0.412353
Tns4	8.67724	40.1589	165.767	71.5343	42.0049	34.2237	11.2295	29.1527	0.434708	-1.29501
Tnfaip1	26.2571	30.3999	44.4351	33.6974	27.2804	34.3805	25.9418	29.2009	0.501412	-0.206623
Abr	15.272	15.8545	8.80285	13.3098	8.90775	14.0317	16.612	13.1838	0.970472	-0.0137204
Rab11fip4	5.32966	5.11507	3.64756	4.69743	4.4222	3.7037	3.4301	3.852	0.23529	-0.286265
Cd40	0.940259	0.355231	0.483602	0.593031	0.630917	1.2793	0.202803	0.70434	0.77247	0.248166
Slc35c2	1.63644	3.09126	2.52501	2.41757	1.46408	1.11326	1.23537	1.2709	0.0580761	-0.927705
Zfp334	0.936752	1.62207	0.802998	1.12061	1.83331	0.973599	1.17861	1.32851	0.597217	0.245523
Elmo2	7.31785	4.91097	3.21902	5.14928	4.52264	10.0985	9.65717	8.09276	0.242582	0.652261
Wsb1	13.4944	16.6906	24.1681	18.1177	19.5828	21.9486	21.483	21.0048	0.423831	0.213318
Ttpal	2.15259	3.15136	3.45982	2.92126	2.88879	2.80675	1.62501	2.44019	0.444527	-0.259597
Rhot1	20.7257	20.0884	8.14614	16.3201	18.6236	10.3643	19.1305	16.0395	0.957777	-0.0250208
Rhbdl3	0.947091	1.15011	0.869851	0.989018	1.66441	1.15053	1.60503	1.47332	0.0568098	0.575006
Serinc3	100.913	71.3662	60.4813	77.5868	59.3186	102.692	88.1422	83.3841	0.757846	0.103963
Tha1	2.86136	0.831559	1.69809	1.797	4.67688	1.99647	2.61107	3.09481	0.264741	0.784256
Pgs1	1.20102	2.04186	0.926579	1.38982	2.41767	1.15748	1.55428	1.70981	0.557722	0.298935
Birc5	4.142	12.0921	30.2607	15.4982	10.7382	13.5552	1.82737	8.70692	0.469034	-0.831871
Pigt	1.66106	3.92219	2.13583	2.57303	2.04339	2.26001	1.61222	1.97187	0.447333	-0.383899
Wfdc2	60.6793	86.4985	93.9164	80.3648	33.93	56.3773	55.7445	48.684	0.0641738	-0.723116
Dbndd2	11.6747	30.5994	11.0711	17.7817	17.4628	7.69402	20.3022	15.153	0.742411	-0.230792
Mmp9	12.126	5.64104	0.698142	6.15505	6.67926	2.15464	9.95425	6.26272	0.979854	0.0250191
Slc12a5	53.8412	42.811	6.96726	34.5398	37.2242	11.946	45.2645	31.4782	0.868492	-0.133908
Ghdc	0	1.34835	1.8356	1.06132	0	1.48373	0.769778	0.751168	0.679084	-0.498649
Pltp	9.25006	7.31995	1.60729	6.0591	4.1938	8.50371	5.12264	5.94005	0.966217	-0.0286295
Slc12a7	1.46615	1.52804	0.585064	1.19308	1.07425	2.29289	1.52663	1.63126	0.402343	0.451293
Ctsa	4.07532	5.0039	2.09605	3.72509	3.49415	4.00459	3.3695	3.62275	0.912942	-0.0401925
Zswim1	0.690943	1.08766	0.592287	0.790298	0.772708	0.261135	0.248381	0.427408	0.189217	-0.886783
Slc12a4	1.94591	2.82757	5.00419	3.25923	4.18498	7.21295	5.3271	5.57501	0.141606	0.774445
Myo1c	3.50162	5.23655	9.38012	6.03943	2.61066	7.38899	4.19588	4.73185	0.590648	-0.352009
Crk	4.60405	9.72027	12.0141	8.77947	11.055	10.1333	12.1209	11.103	0.362798	0.33875
Cox7c	10.76	8.55822	11.6509	10.3231	8.23334	13.1631	6.1074	9.16794	0.639482	-0.1712
Pitpna	29.3183	23.2958	16.3558	22.99	12.4906	25.8547	25.0937	21.1463	0.763653	-0.120598
Mlx	10.2532	6.96051	12.3598	9.85783	8.95824	16.7113	7.60202	11.0905	0.723223	0.169986
Retreg3	15.3478	14.4961	27.3072	19.0504	26.1453	13.456	14.0497	17.8837	0.851595	-0.0911765
Jph2	9.03179	15.6394	16.8392	13.8368	34.5104	25.8571	38.3117	32.893	0.0124627	1.24927
Nkiras2	3.22221	10.1446	11.2787	8.21518	5.00489	5.98753	4.44024	5.14422	0.296186	-0.675339
Ppp2r5c	26.5138	27.1596	26.2399	26.6378	23.5136	17.3973	26.6762	22.529	0.20772	-0.241687
Ift52	8.91494	6.26117	10.5813	8.58579	5.62406	11.1447	7.39558	8.05476	0.809013	-0.0921088
Mybl2	0.829669	0.783625	1.24461	0.952634	0.618567	0.391956	0.29825	0.436258	0.041748	-1.12674
Eya2	40.2071	47.5719	65.041	50.94	56.0856	88.1117	36.1343	60.1105	0.614886	0.238819
B4galt5	3.71695	3.08939	0.57352	2.45995	2.32781	4.46721	3.20681	3.33394	0.487333	0.438599
Gdap1l1	0.99303	2.81376	1.27686	1.69455	1.11054	0	0.267731	0.459425	0.133351	-1.883
Ptgis	6.48738	3.53501	3.84998	4.62413	2.51138	3.81922	1.07635	2.46898	0.153653	-0.905265
Cadps2	0.334782	0.885367	0.43047	0.550206	1.1232	0.721206	1.01092	0.951775	0.125478	0.790647
Ddx27	2.92528	7.15853	5.64209	5.24197	5.20459	4.07055	3.58494	4.2867	0.511731	-0.290243
Cyth3	1.9004	4.16682	3.83992	3.30238	2.73252	8.88821	3.58659	5.06911	0.437638	0.618224
Cyth4	1.83591	0.216753	0.295082	0.782583	0.76994	0.650499	0.742473	0.72097	0.912793	-0.118304
Rac3	0.990726	2.33936	3.18474	2.17161	5.53983	1.40413	3.20532	3.3831	0.422434	0.639579
Rrp7a	0.355112	0.894413	1.36983	0.87312	1.45616	0.335528	0.382968	0.724887	0.767678	-0.268424
Cyb5r3	30.2518	30.4028	28.1679	29.6075	23.3323	39.4536	34.8749	32.5536	0.576375	0.136854
Ints2	2.11308	4.33376	1.5526	2.66648	2.90328	3.35419	2.53927	2.93225	0.778011	0.137072
Med13l	6.68446	7.99972	14.7343	9.80617	11.6543	4.40146	5.37302	7.14294	0.474048	-0.457172
Hist1h2bc	187.83	117.224	45.5958	116.883	132.602	88.2642	94.4101	105.092	0.79904	-0.15341
Baiap2l2	3.05226	1.55231	2.71707	2.44055	1.31287	3.72692	3.54489	2.86156	0.664089	0.229596
Mafk	0	1.24062	1.26671	0.835779	0.550859	0.930808	1.06242	0.848028	0.979369	0.0209902
Med1	20.5623	20.9417	26.2513	22.5851	33.5523	23.148	23.5957	26.7653	0.339812	0.244996
Erbb3	1.06467	2.81563	8.76143	4.21391	3.69104	2.71607	2.06673	2.82461	0.59022	-0.577106
Stard3	7.74295	8.3337	8.56684	8.2145	8.65924	8.8812	10.4865	9.3423	0.14582	0.185605
Mfng	6.99388	5.11413	1.74056	4.61619	2.52307	5.7555	4.62282	4.30047	0.869651	-0.102209
Vmp1	14.0971	10.3385	7.25053	10.562	8.71728	15.0433	13.0566	12.2724	0.563821	0.21653
Uchl5	14.6915	17.8112	7.04874	13.1838	12.9969	9.19891	12.5332	11.5763	0.662235	-0.187586
Glrx2	3.79688	4.20685	4.13102	4.04492	5.06277	2.81479	3.22853	3.70203	0.650878	-0.127793
Trove2	7.65302	8.87687	6.04237	7.52409	8.63375	4.71915	5.28504	6.21264	0.42322	-0.276309
Stk4	3.82554	5.47147	7.16763	5.48821	5.01166	5.8246	5.42225	5.4195	0.948154	-0.0181756
Pmp22	34.2836	40.0907	18.5427	30.9723	18.5617	48.5893	34.0385	33.7298	0.811028	0.123046
Gdf9	0.946092	1.48931	0	0.811802	1.76342	0.715132	0.680204	1.05292	0.689908	0.375194
Zcchc10	27.1673	17.3964	9.47318	18.0123	11.8439	18.2729	17.877	15.9979	0.733819	-0.171096
Tbx5	1.09605	1.16463	0.352331	0.871003	1.68541	0.776702	0.591014	1.01771	0.748233	0.224577
Psmb6	89.3011	81.4368	71.7108	80.8162	64.666	76.6174	73.4288	71.5707	0.211168	-0.175275
Spag7	151.903	323.735	190.313	221.984	540.129	198.238	266.964	335.11	0.387156	0.594184
Pfn1	2.3969	3.01851	3.76687	3.06076	2.3827	1.35883	1.72328	1.8216	0.0671097	-0.748681
Tomm34	11.7988	11.741	10.5656	11.3684	10.6031	14.9304	12.0426	12.5254	0.434788	0.139822
Ywhab	83.8981	74.4124	87.6661	81.9922	70.1051	73.1155	73.7314	72.3174	0.0776363	-0.181145
Ksr1	10.1896	6.64322	5.79737	7.54341	9.58026	13.2402	12.1559	11.6588	0.0759345	0.628129
Gpx3	32.1489	30.3647	39.9749	34.1628	15.4086	36.6513	38.4807	30.1802	0.643566	-0.178827
Anxa6	15.3021	11.7688	11.2433	12.7714	15.1572	8.79887	10.1372	11.3644	0.57651	-0.168394
Zkscan6	5.13268	3.06179	5.2103	4.46826	6.34429	6.27897	6.40929	6.34419	0.0562481	0.505723
Smurf2	9.04315	9.91575	12.5635	10.5075	7.43967	12.6104	8.18314	9.41107	0.600369	-0.158983
Cep95	0.915224	2.44923	1.96136	1.77527	3.58236	1.21065	2.30304	2.36535	0.512181	0.414014
Vezf1	30.9046	33.5285	25.9549	30.1293	37.8311	18.9407	21.4686	26.0801	0.556781	-0.208217
Cuedc1	15.7383	28.7876	21.9468	22.1576	25.7814	10.2417	19.1243	18.3825	0.555191	-0.26947
Srsf1	229.953	170.575	106.877	169.135	193.69	200.25	208.676	200.872	0.425432	0.248098
Abi3	1.38804	1.89368	0.793233	1.35832	1.89726	2.09839	1.9959	1.99718	0.119319	0.556142
Kif3a	5.89421	7.08541	8.72723	7.23562	9.98746	2.32892	3.85247	5.38961	0.498097	-0.424934
2019-09-08	29.5682	22.0636	21.7834	24.4717	25.7713	30.602	27.008	27.7938	0.32057	0.183647
Mtmr4	17.9629	23.0738	21.2493	20.762	18.2519	21.9378	23.0249	21.0715	0.888837	0.0213521
Mrm1	2.23328	0.843736	0.86148	1.31283	0	1.64589	1.92677	1.19089	0.879822	-0.140646
Mapt	55.2819	69.565	14.3259	46.3909	69.3378	20.1539	57.6922	49.0613	0.910183	0.080743
Kansl1	11.6472	9.68075	8.86595	10.0646	6.25226	7.13116	6.43116	6.60486	0.0163189	-0.607695
Gid4	17.6455	16.5418	17.7786	17.322	11.634	18.0658	27.8344	19.1781	0.714536	0.146853
Myo1b	3.26424	2.6907	1.75521	2.57005	2.32307	3.46554	5.44046	3.74302	0.310571	0.542408
Dhx40	5.74986	8.28907	3.11297	5.7173	2.87671	5.6615	5.22181	4.58667	0.548252	-0.317885
Ypel2	102.016	66.5243	75.272	81.2706	59.4085	89.8968	93.6292	80.9782	0.985584	-0.00520054
Akap1	7.87864	5.92557	5.81568	6.53996	10.2795	3.88749	15.1052	9.75738	0.387004	0.577213
Nol11	8.01079	7.00158	8.30185	7.77141	12.0342	10.4384	9.54177	10.6715	0.0248909	0.45751
Derl2	1.90981	2.02931	2.45568	2.1316	1.24589	1.98494	1.80217	1.67767	0.17685	-0.34548
C1qbp	56.2084	43.8841	25.6456	41.9127	31.6835	48.8256	50.5961	43.7017	0.875699	0.0603021
Rpain	2.02834	0.638591	1.15915	1.27536	1.76429	1.02212	0.972198	1.25287	0.964838	-0.0256684
Slc13a3	3.19331	5.68418	3.00056	3.95935	2.47237	5.70947	6.62269	4.93484	0.557724	0.317742
Kcnab3	26.3803	21.749	3.16207	17.0971	25.7518	4.94284	14.4659	15.0535	0.836846	-0.183651
Chd3	18.8138	21.9255	15.4122	18.7172	16.8831	11.9129	10.4721	13.0894	0.10582	-0.515968
Kdm6b	1.75001	5.48065	1.65805	2.9629	3.50219	2.19306	4.56922	3.42149	0.765197	0.207615
Appbp2	3.76592	6.08422	7.26346	5.70454	5.76321	3.93278	4.48884	4.72828	0.44791	-0.270794
Adora2b	13.5391	10.4925	8.92764	10.9864	7.37654	12.7924	8.98533	9.7181	0.578519	-0.176975
Ncor1	13.0991	11.711	15.3002	13.3701	13.4191	7.99286	9.11219	10.1747	0.177759	-0.39402
Trpv2	0.428431	0.26977	0.367257	0.355153	0.319421	0.728645	0.770064	0.606043	0.17205	0.770981
Cenpv	4.24409	2.67237	0.454762	2.45708	4.74633	4.81204	2.2885	3.94896	0.339748	0.684529
Pcgf2	8.35598	18.1865	12.6129	13.0518	17.877	7.62054	8.81555	11.4377	0.727116	-0.19045
Cwc25	3.29569	4.78891	9.94222	6.00894	6.6626	2.58696	0.956903	3.40215	0.378192	-0.820662
Pip4k2b	11.6925	7.43992	7.75464	8.96236	8.94687	8.93118	10.3532	9.41043	0.772292	0.0703817
Trim37	19.8881	13.9206	14.4987	16.1025	13.4046	7.19774	11.8731	10.8251	0.118642	-0.572898
Ctdnep1	7.63204	31.6065	15.4751	18.2379	17.0704	15.4762	20.2602	17.6023	0.933866	-0.0511736
Elp5	3.07129	4.48313	1.43605	2.99682	3.43475	3.32401	2.10777	2.95551	0.968317	-0.0200281
Slc2a4	78.0833	37.7447	40.9656	52.2645	79.2915	89.1589	146.173	104.874	0.098624	1.00476
Gabarap	32.3031	38.056	55.3814	41.9135	32.2413	52.7728	36.71	40.5747	0.892789	-0.0468342
Cldn7	13.4808	49.3781	145.859	69.5726	60.6723	47.905	35.8139	48.1304	0.621789	-0.531572
2810408A11Rik	0	1.53283	0.347793	0.626876	0	0.15334	0.875102	0.342814	0.624634	-0.870755
Phf23	16.2425	23.289	18.872	19.4678	14.4442	20.0802	17.0946	17.2063	0.437101	-0.178154
Acadvl	25.2768	18.0181	8.27867	17.1912	16.5341	16.4926	25.9737	19.6668	0.693801	0.194094
G3bp1	20.1291	22.8658	72.2843	38.4264	35.5919	38.3464	27.5751	33.8378	0.803412	-0.183461
Atox1	8.28749	21.2462	39.5803	23.038	29.1287	22.1489	22.9823	24.7533	0.863231	0.103606
Glra2	0.406669	1.5364	0.261452	0.734842	1.13699	0.345817	1.75428	1.07903	0.580549	0.554225
Sparc	173.315	186.534	146.104	168.651	185.883	253.735	203.139	214.252	0.125297	0.345269
Mief2	6.36731	3.78656	5.76138	5.30508	7.91201	11.0965	11.699	10.2358	0.0249494	0.948177
Tbx3	3.86778	3.5618	1.74065	3.05674	5.62313	3.67274	4.48402	4.5933	0.15293	0.587535
Crhr1	0.781103	0.737755	0	0.506286	1.16472	0.147605	2.24633	1.18622	0.359056	1.22834
Dusp14	19.4292	24.5716	14.8201	19.607	23.9381	25.2029	22.3738	23.8383	0.22257	0.281913
Tada2a	25.6288	13.0186	8.30775	15.6517	10.1159	14.6513	11.3808	12.0493	0.537216	-0.377366
Ikzf1	0.443486	0.314156	0.285122	0.347588	0.247984	0.439979	1.31525	0.667739	0.389568	0.941906
Pnpo	8.97801	5.99788	3.66033	6.21207	5.38756	3.97247	4.25075	4.53693	0.353812	-0.45336
Cog1	0.385304	0.485229	0.165144	0.345226	0.861801	1.45622	0.831057	1.04969	0.0348479	1.60435
Cbx1	43.6196	89.052	73.0482	68.5733	136.119	43.8483	40.5751	73.5141	0.891569	0.100375
Cdk5rap3	7.22499	3.80877	4.75305	5.26227	1.69116	4.19118	3.98647	3.2896	0.202636	-0.677772
Copz2	0.580167	1.64391	0.372996	0.865691	0.973234	1.48006	0.938515	1.1306	0.571884	0.385169
Slc25a39	7.66932	12.5118	9.56255	9.91457	7.01746	8.56388	6.01521	7.19885	0.163246	-0.461784
Sp2	10.5062	10.8092	4.82469	8.71336	12.1691	9.04048	9.50941	10.2397	0.521785	0.232869
Aatf	4.24175	8.64528	6.60238	6.49647	13.7318	6.70782	4.33372	8.25778	0.599743	0.346098
Dync1h1	63.0769	21.4429	17.6202	34.0466	19.3966	12.5458	16.94	16.2941	0.293538	-1.06316
Pex12	2.35479	5.988	3.95949	4.10076	3.03861	6.77747	8.79062	6.20223	0.349695	0.596895
Ndel1	44.8924	28.2674	32.1531	35.1043	26.2034	44.0909	35.8857	35.3934	0.969925	0.0118318
Slc25a35	2.61288	2.79693	5.82348	3.74443	6.03898	3.25879	3.75712	4.35163	0.675627	0.21681
Zbtb4	46.1618	40.5442	40.991	42.5657	46.3297	39.0978	44.2514	43.2263	0.82541	0.0222179
Mpdu1	55.8456	66.2455	118.772	80.2876	103.893	58.0673	57.6574	73.206	0.789345	-0.133216
Fxr2	211.404	119.996	94.6914	142.03	166.046	135.659	214.047	171.918	0.517487	0.275518
Atp5g3	920.67	840.729	491.653	751.017	815.486	902.194	1151.56	956.414	0.283196	0.348789
Cd68	4.0764	3.85018	2.62076	3.51578	2.2794	4.91077	2.19808	3.12942	0.718687	-0.16795
Acsl1	10.6924	17.2549	20.5835	16.1769	18.3807	9.76787	10.0156	12.7214	0.442298	-0.346679
Abca5	1.56808	1.11079	0.864116	1.181	3.19414	1.1747	2.05346	2.14076	0.196478	0.858121
Smyd4	2.95913	3.91288	3.61467	3.49556	3.97117	2.34859	2.39344	2.9044	0.382655	-0.267283
Lsp1	0.742757	0.935383	0.477527	0.718556	0	0.982512	1.06803	0.683513	0.928611	-0.0721304
Zfyve27	8.02209	3.78845	2.38773	4.73275	4.73491	2.65288	4.16547	3.85109	0.650617	-0.297414
Avpi1	25.3922	27.4091	65.2996	39.367	31.8742	27.9088	21.2366	27.0065	0.406765	-0.543677
Sfrp5	2.02264	0.955198	0.43346	1.1371	1.508	1.9111	1.4542	1.62443	0.375722	0.514577
Myh11	1.7384	1.55071	3.97382	2.42098	2.16013	2.84705	1.97892	2.3287	0.916026	-0.0560641
Rad51d	3.79405	3.58349	2.43924	3.27226	2.50724	1.66205	2.23182	2.1337	0.080395	-0.616928
Unc45b	5.70224	5.52043	4.94915	5.39061	5.26105	12.2033	12.7603	10.0749	0.125337	0.902243
Pank3	8.16261	18.4539	9.82573	12.1474	8.06032	9.99336	6.74265	8.26544	0.308022	-0.555484
Rars	15.4769	17.2417	31.3816	21.3667	23.0778	20.9226	25.0364	23.0123	0.766259	0.107038
Wwc1	2.45354	5.00067	16.9364	8.13021	4.62129	7.0279	3.62085	5.09002	0.542886	-0.675622
Mrpl58	2.11451	3.63121	1.7302	2.49197	2.14976	2.17952	2.07307	2.13412	0.571382	-0.223648
Fdxr	5.25003	3.88071	2.05453	3.72842	1.78692	1.29404	1.47701	1.51932	0.0778018	-1.29514
Sult4a1	83.322	79.7134	22.1187	61.718	86.5693	15.3898	77.9735	59.9775	0.956429	-0.0412695
Mrpl45	6.90837	7.92319	7.61394	7.48183	9.93329	8.53221	11.1754	9.8803	0.0430949	0.401164
Mb	836.441	544.076	486.777	622.432	889.654	1106.15	1750.04	1248.61	0.0891018	1.00434
Irf1	67.3367	95.3997	104.397	89.0444	69.3601	110.138	68.9705	82.8228	0.742087	-0.104496
Slc22a5	1.04283	2.36389	0.804534	1.40375	1.39948	1.77357	1.57448	1.58251	0.737208	0.172928
P4ha2	3.28516	1.16357	1.58405	2.01093	2.64063	1.57139	1.55	1.92068	0.909032	-0.066247
Alox12e	2.26647	8.56276	5.2457	5.35831	3.80202	3.21221	8.06605	5.02676	0.895764	-0.0921489
Arrb1	4.6999	15.4826	6.41172	8.86474	13.5889	8.31819	8.15916	10.0221	0.775408	0.17703
Cxcl16	3.81631	4.00502	0.81785	2.87973	0.948428	5.16837	5.25891	3.79191	0.631088	0.39699
Pelp1	0.719466	2.54827	2.31276	1.86017	0.804606	0.713777	0.387951	0.635445	0.105745	-1.54959
Med11	13.4714	12.1454	3.93678	9.85121	10.9568	14.5799	11.8867	12.4744	0.454933	0.340602
Alox15	0.261004	2.95823	1.67802	1.63242	2.04324	1.18373	3.94069	2.38922	0.538677	0.549526
Ccl6	1.78413	2.35917	0.917632	1.68698	2.79337	1.61831	5.00262	3.1381	0.249084	0.89545
Ccl4	6.79323	0	1.24784	2.68036	3.25591	3.85115	2.09317	3.06674	0.866151	0.194284
Natd1	1.65895	0.997107	1.35743	1.33783	0.505981	1.02597	0.813218	0.781723	0.0845877	-0.775164
Map2k3	114.417	106.242	274.359	165.006	104.83	203.577	210.1	172.836	0.909176	0.0668829
Ywhah	1.5542	2.12037	3.10867	2.26108	0.38625	1.07689	0.186235	0.549792	0.0316976	-2.04005
Sart3	6.3405	6.52333	6.40574	6.42319	6.71097	5.71268	4.02946	5.48437	0.297379	-0.227965
Nars2	3.58543	1.38931	0.945686	1.97348	1.13095	2.13685	2.97437	2.08072	0.917682	0.0763455
Slc35b4	1.74486	2.43908	1.25641	1.81345	2.26356	2.1762	1.58066	2.00681	0.657741	0.146163
Dalrd3	8.59912	11.5676	7.70635	9.29101	11.6566	7.82943	7.30652	8.93086	0.85123	-0.0570361
Fis1	24.2898	18.0005	20.1809	20.8238	14.6269	11.6517	10.0751	12.1179	0.0186988	-0.781093
Plod1	6.15414	6.79629	3.65222	5.53421	3.70592	6.60197	4.79898	5.03562	0.716279	-0.136208
Rab3d	10.2273	19.8962	47.6951	25.9395	21.1681	15.317	9.21874	15.2346	0.413733	-0.767799
Mfsd3	1.7718	1.11565	1.51881	1.46875	1.32098	1.33927	1.27385	1.31137	0.458525	-0.163519
Slc25a22	26.7233	9.38938	1.23701	12.4499	7.17257	4.18132	8.9917	6.78186	0.499586	-0.87638
Atp6ap1	215.9	190.524	329.321	245.248	302.522	211.193	230.325	248.013	0.959308	0.0161746
Dnase1l1	4.52973	4.27835	3.88295	4.23035	4.39034	8.21744	7.16475	6.59084	0.11089	0.639688
Aldh3a1	595.319	936.409	2877	1469.58	570.606	557.751	204.521	444.293	0.227879	-1.72582
Ccl9	1.68277	1.98673	0	1.22317	0	0.834732	0.680539	0.50509	0.343518	-1.27601
Scrn1	10.188	15.1011	3.92042	9.73651	12.7243	5.85999	13.3931	10.6591	0.830266	0.13061
BC005537	34.6041	34.0283	34.6383	34.4236	31.4736	31.8473	39.5624	34.2944	0.96338	-0.00542259
Isyna1	0.262933	1.98673	2.02851	1.42606	0.588096	0.894356	0.283558	0.58867	0.240359	-1.2765
Hars2	10.6277	11.8758	5.96654	9.49	14.8985	13.3227	9.20135	12.4742	0.294115	0.394467
Cacng2	5.23098	3.73296	0.597876	3.18727	9.36001	0.395399	5.39058	5.04866	0.559866	0.66358
Tmem160	100.827	136.338	221.983	153.049	135.472	203.143	189.31	175.975	0.609753	0.201376
Rab5c	107.724	245.678	141.517	164.973	244.208	193.305	148.917	195.477	0.573402	0.244766
Mdh2	133.423	69.1236	38.3811	80.3094	61.1329	66.2606	107.238	78.2106	0.950193	-0.0382032
H13	8.65157	8.51192	5.56219	7.57522	9.43349	5.84472	5.67588	6.9847	0.728573	-0.11709
Rnf145	103.817	50.5816	79.438	77.9454	77.2788	60.4403	77.0947	71.6046	0.718183	-0.122412
Scn1b	16.1935	14.9694	2.65812	11.2737	17.3392	15.04	21.1794	17.8529	0.232378	0.663199
Atp6v1e1	63.1154	79.1893	43.6835	61.9961	36.0765	79.071	56.3018	57.1498	0.77856	-0.117429
Chtf18	0	0.923803	0.718652	0.547485	0.625044	0.396061	0.602746	0.541284	0.983931	-0.0164342
Etnppl	1.78305	2.85565	0.598093	1.7456	0.95368	0.703187	1.83932	1.16539	0.475413	-0.582904
Rps6kl1	6.20087	1.99986	0.972343	3.05769	3.89018	1.20036	4.89313	3.32789	0.896095	0.122165
Ppp1r12c	12.7843	11.099	4.48317	9.45549	8.52051	7.90639	8.49507	8.30733	0.674819	-0.186768
Ahr	3.84531	3.92639	1.87085	3.21418	4.99772	1.76752	2.35367	3.03964	0.891343	-0.0805533
Map1s	1.76957	1.82331	0.723976	1.43895	0.809582	1.09439	1.38791	1.09729	0.4357	-0.391068
Dpep1	11.594	8.27377	7.61956	9.16244	12.3898	10.8085	10.2806	11.1596	0.222466	0.284486
Tmem129	9.06659	5.51866	1.81347	5.46624	2.92919	8.33813	5.21483	5.49405	0.992026	0.0073213
Nop9	3.20252	9.07438	7.1521	6.47633	8.29401	7.93105	11.6336	9.28623	0.250341	0.519916
Atp6v0a1	22.4704	16.9787	9.79848	16.4159	11.7999	6.92321	8.21816	8.98044	0.132778	-0.870233
Psmc3ip	1.05694	0.998282	0.453011	0.836077	3.15204	1.59784	1.13985	1.96324	0.152297	1.23153
Grb7	6.09098	9.52833	21.293	12.3041	8.94045	7.55352	1.02637	5.84011	0.282472	-1.07507
Noxo1	0.850321	1.00391	0.546681	0.800305	0.71321	0.361542	0.229256	0.434669	0.137382	-0.880633
Aoc3	1.52468	0.654576	1.06935	1.08287	0.46503	1.4144	0.59792	0.825784	0.544689	-0.39102
Zfp687	27.979	53.869	31.9633	37.9371	64.0242	37.5188	33.3072	44.95	0.605782	0.244713
Gdpd2	7.64325	6.82531	11.7934	8.754	8.54774	12.4476	9.14202	10.0458	0.545621	0.198578
D8Ertd738e	38.4718	65.7991	98.9359	67.7356	72.0952	55.4094	84.1007	70.5351	0.892018	0.0584265
Calm3	12.1598	24.9673	4.07878	13.7353	12.4163	6.29408	11.1181	9.94281	0.583082	-0.466164
Cops3	25.4051	18.9159	19.5521	21.291	12.8577	13.5614	16.1988	14.206	0.0370098	-0.58375
Fkbp8	5.37407	8.28162	15.0931	9.58293	12.4945	5.45184	7.62582	8.52406	0.780578	-0.168926
Ddx39b	44.0209	25.5864	11.9737	27.1937	18.556	16.0294	16.6159	17.0671	0.338214	-0.672054
Gipc1	1.48179	9.09713	4.28697	4.9553	2.9	5.67029	0.799013	3.1231	0.524877	-0.665992
Tlcd1	0.767224	0.724646	1.47977	0.990547	2.00204	1.01488	0.689506	1.23547	0.625847	0.318767
Plscr3	7.12123	8.45559	8.63341	8.07008	4.32329	9.91973	5.04675	6.42992	0.418679	-0.32778
Ptger1	1.05597	1.10819	0.603462	0.922539	0	1.66289	0.632668	0.765186	0.773244	-0.269801
Arhgef25	18.1214	6.51308	6.5985	10.411	6.45639	8.63678	8.82026	7.97114	0.568275	-0.38525
Xab2	2.05071	1.42039	1.93369	1.8016	1.9876	1.16257	1.62182	1.59066	0.53018	-0.179649
Cdc37	11.4906	10.6314	12.2622	11.4614	10.2279	9.08436	4.72075	8.01099	0.118821	-0.516731
Rab4a	7.29088	9.98509	4.21865	7.16488	13.4536	3.51329	8.25594	8.4076	0.72708	0.230752
Trip10	3.42408	1.90239	1.8129	2.37979	2.47777	4.90996	4.34432	3.91068	0.164825	0.716587
Cops6	21.5615	13.8961	17.9393	17.799	7.94313	9.20354	11.2161	9.45425	0.0257709	-0.912757
Ubb	5.73586	15.8915	3.4418	8.35637	5.13171	1.95103	6.59818	4.56031	0.403122	-0.873746
Ap4m1	6.09321	8.1248	11.829	8.68234	8.01679	7.45046	6.95772	7.47499	0.518354	-0.216011
Gyg	12.0231	19.0985	57.6221	29.5813	25.3639	37.3332	27.9953	30.2308	0.966707	0.0313362
Rcn3	2.61126	2.11401	3.35761	2.69429	1.66873	2.53774	4.82759	3.01135	0.769068	0.160504
Slc6a8	17.8259	13.7016	10.1168	13.8814	13.0611	14.4268	13.3907	13.6262	0.915699	-0.0267753
Arid3a	21.3041	19.2517	22.803	21.1196	37.09	16.8432	9.81104	21.2481	0.988307	0.00875087
Pdk4	0.912139	0.689215	0.23457	0.611975	0.408032	1.96498	2.95107	1.7747	0.203946	1.53603
Ubxn6	22.5331	20.1121	14.9214	19.1889	17.8918	14.3072	13.8514	15.3501	0.211476	-0.322021
Mydgf	19.0249	22.5975	25.9452	22.5225	17.7302	22.061	23.9368	21.2427	0.661891	-0.0844025
Cyb561	3.15606	2.8153	7.4399	4.47042	2.7452	4.3736	3.40363	3.50748	0.570778	-0.349978
Sema6a	2.84571	5.16882	4.59731	4.20395	5.46732	3.51609	5.98049	4.98797	0.487229	0.246707
Ccdc12	2.13977	4.94027	1.52854	2.86953	2.92476	2.96525	3.07682	2.98895	0.915033	0.0588241
Fmc1	364.409	456.573	191.251	337.411	447.038	477.469	633.602	519.37	0.133595	0.622256
Akt3	10.8751	10.0354	4.01822	8.30957	7.54883	7.08642	8.89721	7.84416	0.844642	-0.0831558
Mrpl24	36.0727	33.5343	29.9482	33.1851	24.7767	37.1965	35.2266	32.3999	0.862213	-0.0345447
Gle1	37.3549	39.1578	29.9014	35.4714	34.4794	44.2029	38.129	38.9371	0.436045	0.13449
L3hypdh	5.25983	4.96793	2.15193	4.12657	2.40638	8.13233	5.41459	5.31777	0.570082	0.365879
Lyst	4.33098	3.25153	1.90389	3.16213	2.73223	3.60947	3.03397	3.12522	0.962998	-0.0169384
Slc35e1	2.7225	3.2481	4.05339	3.34133	2.0832	3.65545	4.94495	3.5612	0.821627	0.0919409
Tmc4	0.448952	2.12018	5.77272	2.78062	2.00832	0.593869	0.806947	1.13638	0.370802	-1.29096
Syne4	1.73932	1.84814	0	1.19582	1.94515	1.23255	0.234469	1.13739	0.943705	-0.0722766
Polr2i	7.92703	24.4579	19.0265	17.1371	27.7773	3.59513	3.98946	11.7873	0.598179	-0.539892
Krt10	11.8163	9.15737	8.18121	9.71829	8.13208	16.6611	15.0304	13.2745	0.277365	0.449886
Rmnd1	0.652023	1.74488	1.11785	1.17158	0.850713	1.23213	0.70317	0.928671	0.52994	-0.33522
Esr1	0.328199	0.442836	0.904298	0.558445	0.471906	1.329	0.505634	0.768845	0.559508	0.461279
Fbxo5	4.79659	9.36282	16.4468	10.2021	8.94035	11.0582	7.24198	9.08018	0.768689	-0.16807
Mtrf1l	2.9462	2.7827	2.02042	2.58311	1.97691	1.67023	2.11821	1.92178	0.103272	-0.426663
Rgs17	1.46657	0.947754	0.297749	0.904024	0.949543	0.131276	0.249728	0.443515	0.338187	-1.02738
Hdac2	11.0234	9.73559	10.6766	10.4786	11.6875	12.8232	20.0709	14.8605	0.174034	0.504047
Frk	1.21862	4.71905	3.91731	3.28499	2.45308	5.73402	3.1541	3.7804	0.750571	0.20265
Rwdd1	0	0.755726	2.05765	0.937792	0.894816	0	1.29434	0.729719	0.784758	-0.361927
Trdn	5.20512	3.81657	5.81222	4.94464	6.20406	9.93966	14.9938	10.3792	0.106186	1.06975
Hey2	2.64959	2.50255	0.537933	1.89669	2.33932	3.08322	3.00783	2.81012	0.273702	0.567147
Stxbp5	6.12848	4.28633	5.28668	5.23383	4.38118	3.45231	4.01573	3.94974	0.0979052	-0.40611
Hint3	1.2766	1.31537	2.23838	1.61011	2.85534	1.44743	2.25284	2.18521	0.326604	0.440605
Trmt11	2.65469	1.36765	0.775786	1.59938	1.61937	1.64179	1.69173	1.65096	0.93042	0.0457973
Katna1	56.0259	24.8047	39.3965	40.0757	20.559	39.5366	37.1336	32.4097	0.517511	-0.306301
Pcmt1	35.9758	24.4907	23.0419	27.8361	27.3281	21.7803	24.0107	24.3731	0.475004	-0.191671
Lrp11	5.24696	6.37171	2.16857	4.59575	6.70615	4.3556	9.09409	6.71861	0.316796	0.547864
1700021F05Rik	5.8776	4.96706	6.96091	5.93519	7.09208	5.43654	8.17353	6.90072	0.381431	0.217453
Sec63	9.4031	9.63858	7.68557	8.90909	9.8637	11.1573	10.8482	10.6231	0.0783316	0.253851
Nr2e1	4.3149	1.30414	0.221928	1.94699	0.772084	2.05478	1.30295	1.3766	0.678877	-0.500135
Snx3	220.754	94.6185	95.5883	136.987	70.971	154.7	126.613	117.428	0.707796	-0.222264
Aig1	13.3729	21.8406	15.8518	17.0217	25.0814	20.6904	22.9848	22.9189	0.104269	0.429158
Pex3	1.08102	1.65917	2.95375	1.89798	1.36006	1.91513	2.04018	1.77179	0.84157	-0.0992557
Fuca2	2.07922	2.16022	2.40616	2.2152	1.39516	2.88789	2.8029	2.36199	0.781115	0.0925643
Cep57l1	1.86098	1.44752	3.23743	2.18198	2.44847	1.42736	1.18056	1.68547	0.4973	-0.372488
Ltv1	4.42299	4.69972	3.55449	4.22573	6.49215	7.20888	8.04927	7.2501	0.00594974	0.7788
Plagl1	0.982997	0.851074	0.947969	0.927347	0.732882	2.73991	1.85518	1.77599	0.218591	0.937446
Cd164	40.1665	40.521	48.1298	42.9391	30.2685	82.0238	32.9149	48.4024	0.764383	0.172787
Utrn	6.77644	7.88554	12.4201	9.02734	11.0954	15.982	11.3859	12.8211	0.180573	0.506148
Smpd2	21.9331	27.215	23.9626	24.3702	25.8112	19.667	23.1898	22.8893	0.56321	-0.0904443
Mical1	1.48289	2.90124	0.817173	1.73377	2.60602	3.96315	1.82768	2.79895	0.290751	0.690973
Zbtb24	1.75035	0.826608	2.25064	1.6092	1.53803	3.61478	4.58431	3.2457	0.173882	1.01219
Grm1	1.67496	1.74021	0.538425	1.31786	2.52878	0.37982	1.08381	1.3308	0.986942	0.0140966
Wasf1	21.0958	9.75056	1.73141	10.8593	4.0157	2.16287	12.3434	6.174	0.50664	-0.814649
Rab32	25.4668	16.2943	27.4642	23.0751	14.0871	50.919	22.4441	29.1501	0.630072	0.337162
Gtf3c6	9.611	14.9132	10.2984	11.6075	10.7483	14.1403	8.39064	11.0931	0.837921	-0.0653976
Slc16a10	1.21901	0.411201	0.559798	0.730004	0.681635	0.937882	0.469513	0.696343	0.910982	-0.0681061
Rev3l	3.8065	2.73057	1.1152	2.55076	2.04765	2.37647	3.42957	2.6179	0.943249	0.0374824
Traf3ip2	0.694878	1.14855	0.89349	0.912307	0.582832	1.1818	2.06081	1.27515	0.464193	0.483074
Fyn	7.48698	6.79417	3.20898	5.83005	9.35804	9.48759	12.3489	10.3982	0.050083	0.834752
Tube1	2.12466	3.31886	0.315224	1.91958	2.92442	0.880206	1.85069	1.88511	0.975472	-0.0261475
Lama4	0.902268	0.651679	0.545956	0.699968	0.593554	0.962833	0.629617	0.728668	0.864736	0.0579728
Popdc3	4.91986	2.61384	3.16303	3.56558	2.06328	9.06463	4.97417	5.36736	0.44847	0.590077
Prep	2.34338	4.42666	5.19772	3.98925	5.96207	3.25479	4.29624	4.50437	0.680266	0.175206
Tnfaip3	11.0799	4.68831	1.70961	5.82592	7.13723	3.56777	10.6107	7.10523	0.72819	0.286396
Perp	164.064	555.062	840.029	519.718	441.817	912.793	278.493	544.368	0.932405	0.0668511
Arfgef3	6.76573	2.65569	0.847357	3.42293	2.94794	1.17059	2.13208	2.08354	0.503659	-0.716195
Hebp2	7.497	13.7001	20.7465	13.9812	4.55662	10.6253	5.27288	6.81827	0.169496	-1.03601
Reps1	1.95697	1.52218	0.148018	1.20906	0.901169	3.26302	1.24146	1.80188	0.553121	0.575622
Fam184a	4.77276	3.49361	3.83557	4.03398	6.40507	4.32916	4.88979	5.20801	0.18232	0.368527
Asf1a	5.80996	3.65835	5.43315	4.96715	3.3472	4.79087	2.65818	3.59875	0.208595	-0.464923
Gopc	6.54649	5.90715	4.0585	5.50405	5.29479	7.6545	7.75341	6.9009	0.271655	0.326292
Qrsl1	9.25393	6.08705	4.24961	6.5302	5.54412	6.464	5.34634	5.78482	0.645647	-0.174854
Rtn4ip1	1.96905	3.58671	3.07439	2.87672	5.03329	3.10962	5.76381	4.63558	0.129821	0.688325
Crybg1	2.12792	6.43146	13.7901	7.44982	2.57011	3.86029	2.01946	2.81662	0.250229	-1.40324
Vta1	10.1892	4.27722	3.27537	5.91393	4.7479	7.86227	5.79947	6.13655	0.928874	0.0533099
Smpdl3a	22.6425	22.5578	16.3518	20.5174	14.2219	35.3437	25.7567	25.1074	0.516081	0.291268
Reep3	8.10863	16.2655	16.1855	13.5199	11.0546	15.5856	6.82918	11.1564	0.558032	-0.277206
Fabp7	0.512403	4.83967	1.31772	2.22326	1.14608	4.64779	6.07857	3.95748	0.430096	0.831903
Serinc1	13.0588	19.1472	12.9533	15.0531	20.4459	27.004	26.9593	24.803	0.0310438	0.720453
Hsf2	7.86795	6.6126	2.31486	5.59847	6.56199	4.15802	4.81783	5.17928	0.829859	-0.112282
Rspo3	1.65826	0.391559	1.33265	1.12749	0.463625	1.88017	1.11771	1.15384	0.964626	0.0333259
Echdc1	4.65821	2.93313	6.5886	4.72665	3.29932	4.75342	3.51653	3.85642	0.490927	-0.293554
Mgat4c	1.07839	1.52782	0.0770344	0.894414	1.07201	0.339639	0.775322	0.728989	0.747041	-0.295046
Ptprk	4.85376	6.21844	4.81984	5.29735	5.3744	5.31258	4.14614	4.94438	0.593713	-0.0994814
Nts	0.513225	0	1.97975	0.83099	0	0.872857	0.553483	0.475447	0.611168	-0.805549
Dcbld1	2.37484	1.49537	2.03575	1.96865	1.77059	2.69265	1.42285	1.96203	0.989133	-0.00486392
Slc6a15	10.6585	8.5843	3.39969	7.54751	10.7186	9.60232	16.7519	12.3576	0.195337	0.711327
Ccdc59	6.23579	8.55412	12.5999	9.12993	12.121	7.07026	7.04517	8.74547	0.885738	-0.0620679
Lama2	0.58805	0.851638	0.554494	0.664727	0.438426	1.53351	1.01469	0.99554	0.372752	0.582717
Lin7a	1.16068	3.47152	0.248739	1.62698	2.1634	0.438669	0.208622	0.936896	0.577727	-0.796238
Ppp1r12a	26.1153	25.7221	48.367	33.4015	30.3669	49.9387	37.9825	39.4293	0.556441	0.239358
P4ha1	24.7545	22.3514	9.00847	18.7048	20.8936	19.8589	21.1556	20.636	0.71434	0.141754
2019-09-10	8.85585	3.69589	5.2963	5.94935	2.30322	8.40637	6.21894	5.64284	0.902436	-0.0763088
Lims1	8.38116	11.8741	11.2818	10.5124	8.93362	31.0324	12.993	17.653	0.357741	0.747826
Zwint	20.8012	17.191	5.94371	14.6453	12.4391	15.5594	17.1363	15.0449	0.936077	0.0388412
Ube2d1	10.8436	13.8403	13.9429	12.8756	18.1902	15.4514	19.1216	17.5877	0.0347157	0.44993
Dcn	256.509	164.245	127.246	182.667	78.6483	401.92	185.761	222.11	0.720088	0.282059
Kera	7.58492	11.6746	23.8403	14.3666	7.22584	32.0109	12.7243	17.3203	0.758234	0.269745
Mrln	11.9416	7.17748	4.88561	8.00156	14.5688	19.3863	22.8298	18.9283	0.0261655	1.24219
Epyc	3.25129	1.65354	2.25108	2.3853	0.559391	4.67887	2.42746	2.55524	0.900705	0.0992851
Cdk1	2.20684	5.39485	5.00755	4.20308	4.35529	4.85714	1.11998	3.44414	0.648542	-0.287304
Atp2b1	21.0022	31.8818	34.9064	29.2635	41.8446	13.0755	20.1986	25.0396	0.683459	-0.22489
Rhobtb1	5.16621	6.97072	6.64282	6.25992	7.78203	7.59091	5.23035	6.86776	0.572658	0.133697
Arid5b	1.78272	2.46554	3.92958	2.72594	2.4209	3.1763	2.19721	2.59813	0.863834	-0.069281
Actr6	5.49096	6.10145	4.15318	5.24853	2.16732	4.39465	4.52835	3.69678	0.180506	-0.505646
Uhrf1bp1l	4.36944	9.1055	11.6825	8.38583	9.23008	9.12194	7.03088	8.46097	0.975047	0.0128698
Poc1b	18.0381	17.3258	36.9528	24.1055	17.4374	20.4519	12.6939	16.8611	0.347504	-0.515668
Dusp6	102.865	52.9242	64.9499	73.5797	55.575	135.296	78.514	89.7951	0.594437	0.287327
Tmpo	26.0907	19.9673	34.222	26.76	12.7004	31.3651	25.0598	23.0418	0.616713	-0.215828
Kitl	7.15163	6.55005	7.94176	7.21448	4.12015	8.41581	4.4406	5.65885	0.340543	-0.350386
Psen1	1.68665	2.92058	6.14473	3.58399	2.98655	2.86853	1.36421	2.40643	0.455898	-0.57467
Sgk1	46.898	32.0802	27.8836	35.6206	27.7579	37.6957	69.1733	44.8757	0.537799	0.33322
Cep290	0.992431	3.07244	3.61559	2.56015	4.50116	0.562619	1.1892	2.08433	0.760851	-0.29665
Ikbip	10.2574	8.33919	5.50942	8.03534	7.11509	10.0107	7.42136	8.18238	0.933549	0.0261616
Hbs1l	12.067	7.99813	7.3497	9.13828	4.85347	11.1615	11.1871	9.06735	0.979326	-0.0112412
Epb41l2	517.574	342.4	148.053	336.009	427.373	243.38	389.497	353.417	0.892177	0.0728715
Apaf1	4.18584	1.54121	2.37184	2.69963	1.66618	2.93608	1.9893	2.19719	0.594068	-0.297103
Myb	0.717009	0.609496	0.645362	0.657289	0.882045	0.365832	0.463952	0.570609	0.619709	-0.204025
Med23	3.54134	3.43521	1.72296	2.89984	2.35484	2.11614	1.75474	2.07524	0.250748	-0.482693
Ahi1	13.3742	7.64792	6.43418	9.15209	10.073	1.90838	4.31717	5.43284	0.313937	-0.752393
Arg1	3.44975	14.9339	38.813	19.0655	9.96648	17.9273	5.27051	11.0547	0.508653	-0.786302
Nedd1	0.469693	1.183	1.20788	0.953527	0.875459	2.75149	0.844228	1.49039	0.471217	0.644348
Enpp3	3.40637	5.12762	12.045	6.85965	3.80948	6.81922	5.39556	5.34142	0.613921	-0.360912
Map7	22.117	18.4499	6.95394	15.8403	17.6931	8.55718	11.6648	12.6384	0.578117	-0.325787
Ctgf	93.8033	76.545	47.4973	72.6152	55.3312	137.578	74.6036	89.1708	0.589602	0.296299
Stx7	30.6434	32.4592	22.4628	28.5218	18.2558	34.0135	23.4727	25.2474	0.587666	-0.175933
Moxd1	0.801131	0.567504	0.515056	0.627897	0.895936	1.47605	1.07997	1.15065	0.0531653	0.873851
Pex7	1.69502	2.10125	0.953527	1.58326	1.36246	2.1921	1.94223	1.83226	0.581941	0.210727
Il20ra	2.63799	3.48823	2.03519	2.72047	3.24518	4.18741	1.13797	2.85685	0.897612	0.0705709
Ifngr1	41.3954	31.8735	14.1746	29.1478	13.8379	35.5839	27.9016	25.7745	0.757566	-0.177447
Cfap54	0.918442	1.11532	0.562359	0.865374	0.635842	1.68599	0.707491	1.00978	0.720071	0.222638
Cdk17	5.98308	6.24589	5.12878	5.78592	6.57372	7.67633	7.47121	7.24042	0.0382577	0.323528
Snrpf	43.1466	24.5918	36.3482	34.6956	39.9331	46.8119	50.5425	45.7625	0.151177	0.399414
Ntn4	2.39697	5.01302	8.36563	5.25854	2.8721	3.78541	2.21571	2.95774	0.267205	-0.830168
Fgd6	0.777217	1.83521	1.99873	1.53705	1.8253	3.65708	2.43073	2.6377	0.171205	0.779118
Ndufa12	18.7254	11.7908	7.40847	12.6416	7.5174	6.26049	12.945	8.90764	0.390458	-0.505058
Tmcc3	18.4459	17.2531	22.9123	19.5371	11.2157	20.6606	13.616	15.1641	0.257748	-0.365559
Cep83	1.41022	1.49845	1.81329	1.57399	1.08426	1.1992	1.52084	1.2681	0.162629	-0.311756
Socs2	3.29291	5.14129	1.12333	3.18584	3.23166	5.40986	3.55121	4.06424	0.549375	0.351311
Nudt4	87.1964	139.649	167.794	131.546	82.3411	178.613	152.997	137.984	0.871139	0.0689263
Nuak1	10.5897	9.46425	14.3485	11.4675	7.5132	11.684	13.0167	10.738	0.758945	-0.0948238
Tcp11l2	23.8466	13.901	8.62382	15.4571	11.8758	26.6153	26.3199	21.6037	0.404526	0.483003
Rfx4	0.406755	0.768364	0.697354	0.624158	0	0.307458	1.60843	0.638629	0.978521	0.0330673
Cry1	4.02712	1.81125	1.47948	2.43928	4.07476	2.60916	1.65448	2.77947	0.765457	0.188352
Btbd11	2.29823	1.74861	2.79094	2.27926	1.78486	1.41146	1.3081	1.50148	0.0804027	-0.602185
Timp3	125.757	163.348	160.184	149.763	124.455	423.255	198.386	248.699	0.33644	0.731717
Hsp90b1	56.7113	83.5719	75.1675	71.8169	94.6895	52.8632	137.053	94.8686	0.418217	0.401607
Igf1	13.1929	8.36827	9.81238	10.4579	8.6066	15.1784	6.97442	10.2531	0.946858	-0.0285222
Washc3	5.50698	4.93463	4.90223	5.11461	4.89535	6.72423	4.72071	5.44676	0.646143	0.0907744
Dram1	0.210346	0	0.811404	0.340583	1.17619	4.41215	1.13423	2.24086	0.16283	2.71797
Mybpc1	17.1197	8.95344	21.6491	15.9074	16.2975	15.9617	13.8851	15.3815	0.896347	-0.048508
Slc5a8	4.3253	4.53918	9.26927	6.04458	2.6873	3.60997	6.34902	4.21543	0.401898	-0.519963
Sirt1	12.1349	5.44701	4.63464	7.4055	4.83715	5.9258	6.99687	5.91994	0.578006	-0.323015
Herc4	10.8597	11.6432	8.11404	10.2056	8.94453	9.48433	10.2081	9.54565	0.590798	-0.0964521
Mypn	5.06153	3.01388	3.3956	3.82367	4.55302	5.23984	8.54386	6.11224	0.173314	0.676742
Hnrnph3	70.5347	144.952	102.718	106.068	258.241	151.535	226.011	211.929	0.0504381	0.998588
Rufy2	2.60689	4.40214	5.07878	4.02927	6.44918	3.22445	4.77082	4.81482	0.544561	0.256962
Ccar1	6.48873	9.04975	7.40765	7.64871	8.88424	6.25693	6.99772	7.37963	0.816009	-0.0516676
Ddx21	11.5061	6.66074	8.11325	8.76002	8.16336	15.0097	12.2752	11.8161	0.280894	0.431746
Ddx50	20.9307	21.2623	24.5552	22.2494	27.3678	28.9655	27.8236	28.0523	0.00973504	0.334353
Srgn	4.95837	2.75482	3.75034	3.82118	2.60947	5.9526	4.40367	4.32191	0.687512	0.177653
Vps26a	27.0983	23.4792	19.8695	23.4823	8.51546	39.4849	39.3678	29.1227	0.620046	0.31057
Supv3l1	4.74607	3.05638	1.10957	2.97067	2.89512	3.669	3.9551	3.50641	0.650946	0.239204
Hkdc1	1.24806	1.7682	0.96287	1.32638	1.39575	1.34432	2.82652	1.85553	0.382539	0.484343
Fam241b	4.51211	2.84114	10.7747	6.04265	6.72808	4.99411	2.31717	4.67979	0.64435	-0.368739
Aifm2	7.30495	4.99117	2.59803	4.96471	2.95489	5.02237	3.35233	3.77653	0.472399	-0.39465
H2afy2	14.1353	6.39727	8.33041	9.62098	6.25734	4.6745	8.89238	6.60807	0.31592	-0.541955
Tysnd1	1.12074	3.17564	6.48484	3.59374	4.38679	5.24172	3.3238	4.31744	0.685023	0.26469
Sar1a	23.2911	38.6591	51.7487	37.8996	41.3692	41.5536	43.4026	42.1085	0.636775	0.151926
Ppa1	37.5209	27.1002	26.9606	30.5272	33.322	21.0207	27.1348	27.1592	0.53624	-0.168655
Eif4ebp2	9.85561	11.5051	17.7986	13.0531	14.861	10.1073	10.6287	11.8657	0.698325	-0.137598
Pald1	1.9773	3.60174	1.08962	2.22289	1.89539	3.20272	2.58935	2.56249	0.70231	0.205109
Sgpl1	8.34126	21.567	32.9805	20.9629	23.9039	50.3611	20.5774	31.6141	0.418103	0.592729
Pcbd1	5.4878	4.44278	0	3.31019	0.876745	2.66665	8.45468	3.99936	0.820138	0.272852
Unc5b	13.3055	12.4704	19.4773	15.0844	17.0548	12.8811	13.2454	14.3938	0.802286	-0.0676124
Slc29a3	0.548941	1.03695	2.25869	1.28153	1.47336	1.92944	1.184	1.52894	0.677666	0.254663
Vsir	4.7265	5.67074	1.64255	4.01326	3.28578	6.87979	5.78607	5.31722	0.464908	0.405896
Slc16a7	0.541012	0.613186	0.417387	0.523862	0.484028	0.797434	0.700141	0.660534	0.277558	0.334447
Lrig3	1.45796	2.24676	4.44002	2.71491	1.88794	3.04512	1.32406	2.08571	0.572821	-0.380371
Anapc16	10.8715	9.1548	8.92627	9.65087	8.496	4.23255	7.34537	6.69131	0.104419	-0.528371
Ddit4	174.086	221.991	160.491	185.523	393.863	155.381	196.007	248.417	0.454364	0.42117
Dnajb12	4.94304	3.05263	4.15576	4.05048	2.33877	2.15559	5.74085	3.41173	0.646023	-0.247587
Micu1	1.24855	1.50683	2.40811	1.72116	1.62901	0.825782	0.897657	1.11748	0.237671	-0.623129
Cand1	16.2483	11.6547	7.09553	11.6662	10.6284	10.1238	12.1503	10.9675	0.809363	-0.0891013
Tbk1	11.6306	6.49828	4.84456	7.65783	5.12952	11.7941	8.47976	8.46778	0.787209	0.145049
Pno1	28.7238	39.4615	25.9016	31.3623	29.6199	48.2171	45.0575	40.9648	0.246298	0.385353
Plek	0.856671	1.34855	0.183588	0.796269	1.2774	0.971311	1.07785	1.10885	0.421507	0.477739
Srgap1	1.33263	1.78864	1.35278	1.49135	1.88252	0.715719	0.983324	1.19386	0.480642	-0.320992
Egfr	2.65793	3.6321	5.74452	4.01152	2.21354	4.296	2.5005	3.00335	0.418952	-0.417577
Avpr1a	3.11856	1.81261	1.85073	2.26063	0.804832	5.57582	2.06965	2.81677	0.727929	0.317314
Usp15	2.19945	3.06142	3.57235	2.94441	2.89127	2.77816	2.78812	2.81918	0.771114	-0.0626993
Vps54	3.23874	5.31301	10.7399	6.43055	9.91288	5.99141	6.70985	7.53805	0.685378	0.229248
Tbc1d15	12.9273	13.9136	7.34472	11.3952	5.71561	10.8225	9.07811	8.53875	0.322928	-0.416333
Pcsk4	0.649599	1.02258	0	0.557393	1.21079	0.491019	1.16759	0.956465	0.351671	0.779017
Rab21	19.0362	14.9831	19.0922	17.7038	13.483	24.4614	17.6553	18.5332	0.823169	0.0660533
2310011J03Rik	16.7021	9.90533	7.99102	11.5328	5.21262	7.26657	9.21555	7.23158	0.210207	-0.67336
Peli1	18.7665	11.5397	11.1854	13.8306	9.83779	11.5809	14.7573	12.0587	0.569006	-0.197789
Apc2	0.794882	1.0189	0.292022	0.701935	0.698458	0.160938	0.306155	0.388517	0.307552	-0.853359
Thap2	9.48715	9.42017	12.9808	10.6294	12.2421	11.5842	9.31315	11.0465	0.791098	0.0555318
Lgr5	1.87209	1.65032	0.802392	1.4416	1.18639	0.495276	0.874874	0.85218	0.198018	-0.758439
Slc1a4	2.61031	3.69817	2.09774	2.80207	3.64901	1.84976	2.28724	2.59534	0.787824	-0.110573
Rab1a	94.4149	111.628	127.904	111.316	99.7428	197.851	171.823	156.472	0.217655	0.491246
Gamt	0.887125	0.418947	1.14069	0.815586	0.496053	1.50876	0.956713	0.987176	0.659428	0.275471
Ptprr	1.18832	0.816271	0	0.668197	0.966504	0.244971	0.349509	0.520328	0.740756	-0.360851
Actr2	20.4311	19.4136	21.8396	20.5614	16.242	34.5386	22.8302	24.5369	0.502172	0.255014
Ndufs7	17.8953	14.7894	8.62884	13.7712	7.08796	12.6813	16.0826	11.9506	0.655249	-0.20457
Ptprb	2.44999	3.26686	4.8798	3.53222	3.49205	4.71145	3.78193	3.99515	0.595184	0.177674
Mum1	6.73825	5.8972	2.70259	5.11268	5.0468	6.83391	3.80008	5.22693	0.943395	0.0318848
Meis1	3.46646	5.91633	7.58514	5.65598	6.18908	3.79243	4.65657	4.87936	0.605211	-0.213084
Uqcr11	39.9691	20.763	39.8297	33.5206	39.1116	33.4218	50.6476	41.0603	0.407084	0.292698
Cnot2	22.7854	26.5671	10.3048	19.8858	11.5986	19.8658	21.5223	17.6622	0.720645	-0.171067
Tcf3	2.3787	3.74448	7.95232	4.69183	4.43365	5.21423	7.35383	5.66724	0.633147	0.272494
Frs2	0.292902	0.899104	0.847396	0.679801	0.900801	1.36991	0.710726	0.993811	0.318322	0.54786
Yeats4	92.7939	100.898	68.6797	87.4571	87.576	63.6402	63.949	71.7217	0.276835	-0.286166
Cobl	5.27067	9.58483	7.68751	7.51434	7.12606	7.62608	4.0722	6.27478	0.499392	-0.260081
Rab36	0.933528	0.783752	0.400117	0.705799	0.58	1.9993	0.559309	1.0462	0.535188	0.567834
Grb10	12.2618	5.65755	3.89633	7.2719	5.67429	8.10991	8.2078	7.33067	0.983542	0.0116119
Snrpd3	43.916	47.8062	54.554	48.7587	71.7965	47.683	52.5787	57.3527	0.342561	0.234201
Nav3	1.13721	0.914977	1.29978	1.11732	1.22469	0.644698	0.817613	0.895666	0.340256	-0.319015
Ddc	2.44084	2.5766	0.738466	1.91863	1.6057	3.41864	3.09683	2.70705	0.387288	0.496643
Cpm	3.00706	6.59328	20.4375	10.0126	4.32375	6.02745	5.09605	5.14908	0.413698	-0.959429
Mdm2	84.8041	50.2248	29.0025	54.6771	40.1624	45.4332	45.932	43.8426	0.544154	-0.318606
E2f7	0.071096	1.07441	1.46267	0.869391	0.954113	0.927017	0.383365	0.754832	0.813361	-0.203851
Csrp2	8.55579	13.6541	7.2077	9.80585	18.8066	14.3838	9.22693	14.1391	0.27072	0.527978
Osbpl8	8.72083	5.01934	6.65798	6.79938	6.4765	6.60478	6.53936	6.54021	0.82077	-0.0560668
Mknk2	9.87417	13.2121	17.1402	13.4088	9.38626	16.5134	7.80906	11.2362	0.557888	-0.255022
Cabin1	3.0573	4.97868	4.40559	4.14719	5.36444	3.40666	2.84235	3.87115	0.786492	-0.0993714
Ap3d1	8.98172	18.6632	17.1848	14.9432	31.0981	23.2595	26.9666	27.108	0.0320036	0.85923
Phlda1	99.053	152.817	214.017	155.296	112.074	185.259	92.7261	130.02	0.592813	-0.256287
Mdm1	16.1838	8.81864	4.00182	9.66808	14.0963	2.20547	15.6073	10.6363	0.869357	0.1377
Jsrp1	11.0515	5.89982	6.17835	7.70988	7.52304	8.98918	20.7276	12.4133	0.355029	0.687103
Wif1	10.0285	4.23745	7.80479	7.35691	3.24652	11.8193	6.26141	7.10909	0.938637	-0.049435
Timm13	25.6949	38.8303	31.8377	32.121	33.4378	13.2425	27.2067	24.629	0.3493	-0.383159
Vps13d	7.75711	4.02964	5.05363	5.61346	5.46529	5.93674	7.25018	6.2174	0.650024	0.147423
Llph	1.1747	1.66426	1.13284	1.32393	0.985283	0.998923	2.53369	1.50596	0.753623	0.185858
Tmbim4	7.44484	10.3131	5.10546	7.62114	6.10562	9.98864	5.62018	7.23815	0.8605	-0.0743865
Irak3	1.91663	1.31656	0.448082	1.22709	0	2.96334	2.81861	1.92732	0.543011	0.651351
Helb	3.19549	2.53525	4.43754	3.38943	2.43008	3.8405	2.20554	2.82537	0.497506	-0.262601
Prmt2	4.16773	5.5468	4.3846	4.69971	8.26256	4.94025	5.31187	6.17156	0.2644	0.393063
Dip2a	2.02716	3.31383	3.70934	3.01678	4.18532	6.14389	5.80177	5.37699	0.0402944	0.833791
Hmg20b	1.83059	4.41856	10.9845	5.74455	3.63951	1.15309	0.658063	1.81689	0.243841	-1.66072
Fzr1	5.99402	7.54851	4.40414	5.98222	3.67088	2.02266	2.77038	2.82131	0.0368136	-1.08432
Ncln	9.24248	12.2214	10.6958	10.7199	10.1295	13.5183	13.3564	12.3348	0.312689	0.20244
Col6a2	2.53863	2.17977	4.15447	2.95762	2.83905	2.18057	2.6548	2.55814	0.565295	-0.209343
Hcfc2	14.1296	7.49995	7.35737	9.66231	7.052	8.93703	8.9413	8.31011	0.591414	-0.217501
Nfyb	14.5339	18.144	28.6009	20.4263	18.2326	12.5383	15.1288	15.2999	0.320827	-0.416903
Txnrd1	3.07326	2.21972	2.32451	2.53916	2.42608	2.40842	3.11938	2.65129	0.76879	0.0623427
Glt8d2	0.776638	0.628746	0.570639	0.658674	0.620389	1.94983	1.19651	1.25558	0.200417	0.930713
Ppm1m	2.83618	3.34848	0.911706	2.36546	2.11454	6.56543	1.78422	3.48806	0.547534	0.560307
Aldh1l2	0.853664	0.72566	1.31719	0.965506	1.8139	3.87161	2.30157	2.66236	0.0584562	1.46335
Wdr82	4.24242	5.34264	5.455	5.01335	5.76113	7.61606	8.17001	7.1824	0.0581893	0.51869
Pofut2	1.21954	1.38224	0.94087	1.18088	1.00017	0.96792	1.22753	1.0652	0.490578	-0.148736
Slc36a1	9.44932	7.63457	4.97717	7.35368	4.71083	7.48677	7.48944	6.56234	0.645785	-0.164256
Adarb1	3.86394	5.20591	2.19191	3.75392	3.24089	2.51264	4.41215	3.38856	0.741323	-0.147725
Appl2	47.9113	36.1003	12.0442	32.0186	16.0141	46.388	31.5823	31.3282	0.96228	-0.0314501
Slc36a2	1.18065	0.743421	1.01207	0.978716	0.880246	1.11554	1.69769	1.23116	0.409473	0.331055
Sumo3	143.851	131.736	67.9562	114.514	93.5496	99.2099	68.6972	87.1523	0.340944	-0.393917
Hint1	1310.39	1014.97	652.626	992.662	766.409	1075.58	990.969	944.32	0.830334	-0.0720267
Lyrm7	2.31486	1.51366	0.228962	1.35249	0.398277	0.201895	0.768137	0.456103	0.227733	-1.56819
Fbxw11	20.8715	17.8957	16.3687	18.3786	20.6928	15.6925	18.5178	18.301	0.970309	-0.00610702
Stk10	0.987861	1.51619	0.47633	0.993459	0.276191	1.47007	0.399507	0.715257	0.595882	-0.473999
Papolg	2.33292	1.2119	1.49986	1.68156	1.17405	2.57899	1.25796	1.67033	0.985113	-0.00966633
Rel	1.63	1.86366	5.95674	3.15013	2.49448	4.42578	4.62595	3.84874	0.677589	0.288973
Pfkl	5.46947	6.43477	4.93528	5.61317	6.33135	2.06713	2.79403	3.73084	0.246623	-0.589317
Pus10	4.14662	3.07725	3.42759	3.55049	2.98114	4.61756	4.47189	4.02353	0.481563	0.180445
Rhbdf1	1.65048	2.89507	2.12222	2.22259	1.45027	3.60903	3.05134	2.70355	0.552069	0.282609
Pex13	11.9991	10.1608	5.32025	9.16006	8.32908	10.3991	8.03194	8.92004	0.915571	-0.0383064
1810043G02Rik	2.22297	0.91287	1.11848	1.41811	2.37794	1.36981	0.729626	1.49246	0.911603	0.073725
1700093K21Rik	0	2.4114	1.23105	1.21415	0.356901	0.542763	0.688338	0.529334	0.38499	-1.1977
Mpg	2.21923	6.77193	7.02409	5.33842	4.58188	6.96796	7.17994	6.24326	0.63605	0.225888
Ahsa2	5.51184	6.54082	5.45173	5.8348	7.42854	9.61452	8.23044	8.4245	0.0238258	0.529908
Nprl3	1.01506	0.798942	0.326297	0.713434	0.283796	1.10294	0.182448	0.523062	0.620559	-0.447796
Xpo1	9.72218	14.49	12.501	12.2377	19.8501	15.0178	16.0639	16.9773	0.0784801	0.47227
Nsg2	13.8671	10.6235	4.16047	9.55035	8.44328	2.88251	7.47742	6.26773	0.379922	-0.60761
Cpeb4	76.5306	45.5928	37.3706	53.1647	41.7252	110.774	90.2342	80.9111	0.306496	0.60587
Asb3	3.67289	2.2381	0.609378	2.17346	1.72251	3.29122	3.961	2.99158	0.500523	0.460915
Cdc34	23.6318	23.09	28.8146	25.1788	22.3274	21.7126	36.0313	26.6905	0.778215	0.0841122
Tpgs1	5.02535	4.74647	2.34971	4.04051	5.62005	5.17986	5.91224	5.57072	0.155411	0.463325
Chac2	8.76736	3.22031	3.13146	5.03971	2.17886	5.79869	9.45509	5.81088	0.797219	0.205416
Erlec1	7.66247	5.75268	3.53682	5.65066	5.4931	8.79925	11.2299	8.50743	0.235079	0.590305
Shc2	3.65935	3.34478	1.06248	2.68887	1.58415	2.60988	2.67337	2.28913	0.676968	-0.232198
Sptbn1	34.1636	30.9535	29.521	31.546	24.2835	41.2057	28.5508	31.3466	0.971595	-0.00914793
Wdpcp	0.971442	0.815583	1.11031	0.965779	0.724268	1.95812	0.69843	1.12694	0.723373	0.222643
Mdh1	84.0864	79.6557	46.8414	70.1945	62.7844	92.0855	93.3733	82.7477	0.461257	0.237362
Fstl3	6.81109	8.41252	8.42101	7.88154	6.73821	10.6928	3.9552	7.12872	0.729141	-0.144834
Ccng1	16.4138	14.2971	13.6012	14.7707	12.4414	21.0917	26.1587	19.8973	0.278607	0.429832
Nudcd2	14.0325	13.8428	17.6423	15.1725	10.462	10.6069	15.4695	12.1795	0.219551	-0.317009
Acsl6	23.3874	11.4109	6.39654	13.7316	13.1498	23.1475	24.5949	20.2974	0.348814	0.563795
Cyfip2	42.3817	47.9504	17.624	35.9854	42.859	18.7612	38.2182	33.2795	0.831126	-0.112778
Mgat1	65.7691	42.4353	30.1032	46.1025	29.5116	32.9889	41.5937	34.6981	0.360629	-0.40999
Ppp2ca	44.5531	52.0152	56.8475	51.1386	44.183	34.5171	35.8746	38.1916	0.0505589	-0.421158
Flt4	1.55613	0.808376	0.100046	0.821518	0.0870142	1.01452	0.16782	0.423117	0.481948	-0.957237
Hnrnpab	142.744	133.3	185.319	153.787	97.8412	199.305	154.934	150.693	0.930733	-0.029322
Phykpl	1.3868	1.37221	1.61335	1.45746	1.84633	1.3852	0.569747	1.26709	0.643804	-0.201934
Hspa4	81.9169	115.235	154.197	117.116	201.103	155.017	145.322	167.147	0.138184	0.513178
Cnot6	39.6318	33.7715	27.0372	33.4802	33.0517	35.4319	33.7536	34.0791	0.879472	0.0255789
Gfpt2	0.34368	0.865618	0.294607	0.501302	0.7687	0.324726	0.864824	0.65275	0.573056	0.380851
Zfp354a	0.593334	0.980711	0.381461	0.651836	0.497661	1.0091	0.959815	0.822193	0.516016	0.334968
Mapk9	27.1912	20.2426	6.06998	17.8346	17.3162	19.0011	23.9277	20.0817	0.747858	0.171202
Canx	87.6206	130.325	56.6833	91.5428	63.1895	85.8833	79.7752	76.2827	0.533096	-0.263092
Rack1	36.2856	63.1076	98.1404	65.8446	58.4906	78.1687	66.9292	67.8628	0.919648	0.0435576
Rufy1	2.31731	2.40758	4.17151	2.96546	2.33238	3.28426	2.9989	2.87185	0.895044	-0.046278
Rnf130	10.6888	5.0478	7.92915	7.88857	5.05732	14.6828	13.744	11.1614	0.398989	0.500679
Rad50	3.33658	1.91336	7.04827	4.0994	3.59816	3.24264	1.54213	2.79431	0.474938	-0.55292
Mrnip	1.57063	1.78016	0.807822	1.38621	0.7026	0.534245	1.35507	0.863972	0.24875	-0.682086
Clk4	13.4796	10.4357	5.39863	9.77133	9.88512	13.3417	12.0348	11.7539	0.482345	0.266509
Sar1b	47.4637	24.1019	7.21858	26.2614	25.1133	31.2476	44.5821	33.6477	0.600464	0.357563
Jade2	3.86922	3.4296	2.21967	3.17283	1.86398	2.69969	2.05427	2.20598	0.156025	-0.524351
Pdlim4	10.0079	11.8156	9.00785	10.2771	12.5912	9.21955	7.28522	9.69866	0.758187	-0.0835767
Cdkl3	2.86793	2.82164	1.22922	2.30626	4.00914	1.28714	1.54645	2.28091	0.981381	-0.0159457
Ube2b	183.776	121.219	179.358	161.451	117.25	238.599	236.206	197.352	0.46822	0.28967
Cdkn2aipnl	16.6832	16.0663	31.1259	21.2918	8.77999	17.8031	14.4641	13.6824	0.244427	-0.637981
Kremen1	2.82014	1.88021	2.34637	2.34891	0.742088	1.97495	0.805066	1.17403	0.0722074	-1.00052
Nefh	6.57503	2.7264	0.618609	3.30668	3.22819	0.636394	1.38357	1.74939	0.459836	-0.918535
Med7	20.0785	21.2821	14.343	18.5679	18.9616	22.6389	22.8565	21.4857	0.305613	0.210568
Tnip1	3.07674	4.10257	3.49071	3.55667	2.02402	3.28326	3.70845	3.00524	0.400697	-0.243047
Vdac1	37.648	87.5112	87.0726	70.7439	118.928	80.2442	147.377	115.516	0.154478	0.707418
Fabp6	1.33717	11.3667	12.0355	8.24646	10.4679	9.09666	2.88412	7.48288	0.863721	-0.140181
Upp1	0.653242	3.70194	2.93984	2.43167	4.38328	4.07363	2.4657	3.64087	0.330239	0.582332
Slu7	3.16298	6.87114	15.2514	8.4285	6.36712	4.57248	3.24054	4.72671	0.372346	-0.834439
Ascc2	7.3547	6.21533	4.31365	5.96123	4.32897	5.19353	4.8703	4.7976	0.275579	-0.313296
Hus1	3.07839	2.62618	2.42603	2.7102	3.55374	6.92439	7.28229	5.92014	0.0559414	1.12723
Pttg1	41.953	34.1802	16.8833	31.0055	19.3401	36.6739	31.7744	29.2628	0.856344	-0.0834557
Tns3	3.49408	3.67888	2.28321	3.15205	1.66552	5.52034	2.71802	3.30129	0.90934	0.0667384
Btg2	10.7412	7.71912	5.10418	7.85485	5.48389	8.07496	8.31012	7.28966	0.776779	-0.107732
Gatsl3	0.406928	3.07476	3.66266	2.38145	0.455083	1.15346	0.438848	0.682463	0.174082	-1.80302
Igfbp3	12.8919	5.60505	7.89369	8.79689	5.4924	27.3781	13.0205	15.297	0.391392	0.798183
Igfbp1	4.62003	1.58678	0	2.06894	1.87882	0.714311	1.35885	1.31733	0.61899	-0.651276
Pes1	1.27084	3.20084	2.17877	2.21682	2.36872	2.40151	0.913687	1.89464	0.686763	-0.226567
Adcy1	8.3375	4.10649	1.38117	4.60839	6.12076	3.18974	6.06789	5.12613	0.828811	0.153608
Tcn2	3.82303	7.49949	3.78133	5.03462	1.97328	3.83448	3.17147	2.99308	0.204324	-0.750253
Osbp2	23.7634	17.7845	4.40207	15.3167	15.3147	3.19668	14.7684	11.0933	0.576481	-0.465419
[truncated: 11,389 more rows]
