# Supplementary material for: Dopamine 2 Receptor Signaling Controls the Daily Burst in Phagocytic Activity in the Mouse Retinal Pigment Epithelium
Source: Invest Ophthalmol Vis Sci. 2020 May 12;61(5):10. doi: 10.1167/iovs.61.5.10 (PMC7405625; doi:10.1167/iovs.61.5.10)
Supplement: Supplement 2 [file iovs-61-5-10_s002.xlsx]

## Sheet: Sheet1
	ZT23				ZT1
geneSymbol	FPKM_1	FPKM_2	FPKM_3	Average	FPKM_1	FPKM_2	FPKM_3	Average	p value	log2_fc
Gnai3	35.8607	48.3391	23.2092	35.803	108.936	29.5538	58.4929	65.661	0.28656	0.874956
Narf	24.964	31.5057	51.3239	35.9312	1.86116	4.18501	2.90497	2.98371	0.0143446	-3.59006
Cav2	1.79876	3.13119	0	1.64332	7.80241	7.27872	7.17649	7.41921	0.00338922	2.17465
Klf6	21.5172	92.5106	6.11803	40.0486	27.0373	45.8055	29.8269	34.2232	0.841119	-0.226776
Scmh1	10.2813	10.2656	5.05436	8.53375	4.5228	8.07401	6.27758	6.29147	0.329065	-0.439784
Cox5a	85.6571	47.2175	38.3592	57.078	56.5069	13.8646	31.3267	33.8994	0.29117	-0.751675
Tbx2	11.9944	6.62377	9.42936	9.34918	2.69109	10.1375	3.11693	5.31517	0.232495	-0.814724
Ngfr	1.30561	1.21213	0	0.839248	3.53957	11.4721	6.94533	7.31899	0.0501134	3.12448
Wnt9a	6.307	17.5663	10.2706	11.3813	28.0905	7.0835	8.98678	14.7202	0.678194	0.371137
Fer	0.431821	1.50339	0	0.645069	1.17068	0.7988	1.14856	1.03935	0.442288	0.688151
Xpo6	1.32953	2.83898	0.144338	1.43762	0.768943	2.09051	0.982302	1.28059	0.867164	-0.166877
Tfe3	2.59102	2.1424	3.42821	2.72054	1.58048	0.973572	0.861447	1.1385	0.022519	-1.25676
Axin2	9.80561	4.93109	0.443553	5.06008	7.08891	3.65296	10.5048	7.08223	0.57862	0.485042
Brat1	0.970845	2.028	0.790486	1.26311	1.7108	1.90815	0.968344	1.5291	0.609324	0.275701
Gna12	2.63416	1.22278	0	1.28565	0	1.42122	0.77848	0.733235	0.557758	-0.810145
Slc22a18	0	3.68777	0	1.22926	1.43583	2.85751	0.391302	1.56155	0.826698	0.34519
Dlat	7.67352	11.1136	3.49886	7.42867	15.644	10.93	18.2329	14.9357	0.0707255	1.00759
Sdhd	29.2389	27.1455	19.8392	25.4079	23.1198	4.50728	22.1427	16.5899	0.257618	-0.614966
Fgf6	0	0.224233	1.04883	0.424355	0.17461	0.595712	0.713788	0.494703	0.853962	0.221292
Ccnd2	87.6653	156.71	459.941	234.772	90.6581	72.6802	114.607	92.6486	0.28405	-1.34142
Gpr107	3.64179	3.19018	2.67828	3.17008	3.88552	5.54151	4.21828	4.54844	0.0753542	0.520851
Nalcn	5.19778	1.27737	4.31514	3.59677	1.04995	1.36685	0.993957	1.13692	0.108223	-1.66157
Th	0	1.32519	0	0.441731	0	2.05368	0	0.684561	0.7805	0.63201
Drp2	5.78634	3.90694	0.571076	3.42145	0.760582	2.35159	2.95373	2.02197	0.446495	-0.758849
Lhx2	11.2658	6.65583	6.11524	8.01228	6.66371	2.8418	4.08609	4.53053	0.154171	-0.822532
Clec2g	0.52677	2.93432	0	1.1537	1.4281	1.21805	0.233517	0.959887	0.852186	-0.265328
Gmpr	2.58237	12.5868	10.5132	8.56076	12.2516	12.5396	5.15144	9.98088	0.733539	0.221427
Glra1	4.97005	1.29775	12.1402	6.136	0.336851	3.73498	0.550805	1.54088	0.244183	-1.99354
Mid2	0.18483	2.18786	3.61184	1.99484	1.50325	1.96596	1.3929	1.6207	0.729681	-0.299655
Trim25	2.60638	6.53338	2.12218	3.75398	3.53301	11.8124	1.96419	5.76987	0.58077	0.620118
Dgke	34.5111	6.10091	18.0537	19.5553	9.11372	10.4195	10.2256	9.9196	0.307469	-0.979202
Scpep1	3.57585	2.98785	0	2.1879	18.613	7.27624	19.9732	15.2875	0.0349097	2.80473
Mnt	11.3443	11.9614	2.63908	8.64825	15.9925	9.2934	18.3914	14.5591	0.218988	0.751443
Itgb2	1.47416	0	0	0.491387	0	0.454494	0.871326	0.44194	0.932936	-0.153009
Hddc2	4.27512	3.86981	16.0122	8.05237	6.95403	2.96561	3.03226	4.3173	0.423509	-0.899285
Tpd52l1	5.66785	3.94653	0	3.20479	4.91705	2.62116	6.53264	4.69028	0.503973	0.549443
Cdh1	46.5587	146.798	183.673	125.676	137.6	125.55	86.1914	116.447	0.84344	-0.110038
Cdh4	8.05964	1.72675	4.71143	4.83261	0.672309	2.2937	1.09933	1.35511	0.139988	-1.83439
Ckmt1	15.0212	7.53067	5.87069	9.47417	4.2352	13.0598	3.72897	7.00798	0.583021	-0.435001
Bcl6b	0.806514	1.12315	7.22352	3.05106	2.1865	1.49192	1.25135	1.64325	0.540605	-0.892755
Clec10a	4.13857	6.12359	5.89701	5.38639	10.3783	2.3924	5.96253	6.24443	0.738081	0.21325
Alox12	0.367127	3.3232	0	1.23011	3.18495	2.88629	2.27846	2.78323	0.225621	1.17797
Arvcf	5.13521	2.43794	1.52044	3.0312	2.02498	2.59072	2.58686	2.40085	0.597612	-0.33634
Comt	13.623	14.4348	18.3262	15.4613	9.95572	6.02617	11.553	9.17829	0.0456159	-0.752365
Rtca	12.7635	7.22089	6.49523	8.82655	12.9759	10.6985	13.4379	12.3708	0.175084	0.487014
Dbt	9.85475	11.8523	37.2021	19.6364	19.4303	8.70055	9.73007	12.6203	0.498714	-0.637782
Dazap2	168.369	183.573	266.155	206.032	328.202	180.796	176.582	228.527	0.719621	0.149492
Mcts1	42.0034	43.2059	43.5275	42.9123	91.6161	59.1577	65.1703	71.9814	0.0435638	0.746233
Rem1	0	1.93739	0	0.645796	0	1.93012	0	0.643375	0.998008	-0.00541987
Trappc10	4.05926	4.62513	0.600936	3.09511	5.50242	12.2021	8.91555	8.87336	0.066445	1.51949
Ccm2	2.45452	0.569696	0	1.00807	0.443621	3.40536	0	1.28299	0.842972	0.347913
Tbrg4	9.7384	7.911	5.94693	7.86544	2.64012	3.19007	2.69814	2.84278	0.0105706	-1.46823
Tmprss2	0	7.27241	9.27713	5.51652	5.92043	3.0737	1.89408	3.6294	0.570946	-0.604026
Fap	0	2.02875	1.294	1.10758	3.01595	1.95989	2.34836	2.4414	0.116714	1.1403
Ndufa9	7.8519	13.4197	3.4872	8.25294	12.3851	13.8646	7.59435	11.2813	0.428543	0.450957
Cttnbp2	5.26573	1.8924	0.276612	2.47825	2.76302	1.49254	3.76499	2.67352	0.90932	0.109418
Galnt1	22.2824	19.2995	32.7456	24.7758	32.5617	18.7244	27.1036	26.1299	0.824747	0.0767686
Myf5	0	0	1.17245	0.390815	1.17113	0	0.638331	0.603155	0.702358	0.626042
Mkrn2	1.07046	1.34165	0.348637	0.92025	2.32165	1.58414	2.56248	2.15609	0.0415931	1.22832
Pparg	0.507861	0.707248	0	0.405036	1.37683	0	1.57594	0.984258	0.342531	1.28098
Raf1	7.88746	9.76364	9.27646	8.97585	8.31571	7.3966	4.17638	6.62956	0.163148	-0.437135
Pdgfb	6.16743	6.44158	21.7606	11.4565	4.18004	4.27829	2.50618	3.65484	0.206829	-1.64829
Acvrl1	3.86796	8.81432	4.58092	5.7544	7.62633	4.87848	8.26156	6.92213	0.564258	0.266549
Grasp	4.47009	8.30007	1.21322	4.66112	2.42372	7.23533	3.63291	4.43065	0.93116	-0.073159
Acvr1b	3.3984	2.83957	0	2.07932	2.76396	6.2865	4.97148	4.67398	0.15247	1.16854
Tom1l2	12.1497	10.8429	5.85193	9.61482	11.9691	23.0289	19.9507	18.3162	0.0846274	0.929792
Zfp385a	9.81916	4.10226	1.066	4.99581	1.41974	10.8983	2.90189	5.07332	0.985114	0.0222126
Wdr77	21.066	25.2381	10.0897	18.7979	17.3012	20.4872	13.3212	17.0365	0.740957	-0.14194
Atp5f1	58.8195	79.3683	27.9619	55.3832	182.044	41.9007	116.769	113.571	0.248841	1.03608
Sox9	39.533	53.791	86.8208	60.0483	61.5522	29.3525	57.2374	49.3807	0.570032	-0.282175
Hnrnpd	23.2482	13.2058	3.32092	13.2583	11.8314	11.4115	16.6341	13.2923	0.99574	0.00369804
C1d	6.00636	9.14864	3.66789	6.2743	9.56656	6.59704	9.98481	8.71614	0.270805	0.474235
Gm2a	6.17764	12.6515	21.8952	13.5748	19.7034	7.22631	13.2095	13.3797	0.974833	-0.0208823
Krit1	6.58823	3.05826	4.47024	4.70558	6.54902	2.38031	3.58985	4.17306	0.757131	-0.173266
Clcn4	21.5119	18.8757	52.9738	31.1205	13.845	15.1248	23.2591	17.4096	0.293321	-0.837978
Grm6	22.9619	4.43051	13.0647	13.4857	2.70003	17.7835	14.1034	11.529	0.794261	-0.226165
Hk2	155.524	81.6998	98.1956	111.806	32.8315	165.808	114.164	104.268	0.874268	-0.100712
Myo18a	2.3379	3.38599	2.89343	2.87244	0.760576	2.81108	0.912021	1.49456	0.130498	-0.942556
Sez6	17.9063	3.25256	23.243	14.8006	1.12567	2.16024	1.26545	1.51712	0.0906588	-3.28625
Cd52	0	2.63922	0	0.879741	4.79537	3.50577	0.560086	2.95374	0.247066	1.74739
Loxl3	1.30325	1.81491	4.24455	2.45423	0.353316	1.35608	0.866594	0.858662	0.169157	-1.51511
Kat2b	3.38953	3.64748	2.00715	3.01472	4.34397	3.99006	3.14175	3.82526	0.262325	0.343533
Rab5b	3.92689	5.46859	1.74402	3.71316	0.580689	10.8962	4.11459	5.19715	0.668244	0.485071
Cryba1	583.326	5.24091	7.66062	198.743	47.9528	18.2744	392.47	152.899	0.849621	-0.378321
Icosl	0.97384	0	2.11446	1.02943	0.880041	0	0.143901	0.341314	0.36184	-1.59268
Spg7	19.2526	4.62263	15.676	13.1837	4.31956	6.1404	3.23729	4.56575	0.12699	-1.52984
Chmp1a	20.6256	64.787	20.1527	35.1885	29.0768	102.592	23.7727	51.8139	0.602281	0.558238
Rpa1	32.5323	13.2918	21.4536	22.4259	18.9513	27.6031	23.3605	23.305	0.892548	0.0554708
Serpinf1	2.54296	1.328	0	1.29032	6.54938	10.8782	3.10006	6.84254	0.0788806	2.4068
Tubgcp3	18.904	13.6504	29.929	20.8278	6.64344	6.63769	6.0523	6.44448	0.0400962	-1.69237
Polr3d	4.7293	8.78138	19.6814	11.064	20.5141	10.2065	14.9084	15.2097	0.482996	0.459114
Tcf7	2.28528	1.98905	0	1.42478	7.43458	1.58527	3.29245	4.1041	0.227036	1.52633
Ddx3x	95.7748	73.6141	67.1063	78.8317	71.9622	42.3206	84.7878	66.3569	0.460056	-0.248531
Slc5a5	1.53659	0.713287	5.00452	2.41813	0.277718	1.42122	2.04351	1.24748	0.45393	-0.954872
Kcnn3	0.573998	1.39886	0.701044	0.891302	1.71175	0.331814	1.08143	1.04166	0.767025	0.2249
Usp32	8.20156	5.9827	5.08793	6.42406	15.4585	8.39855	14.6295	12.8289	0.0567028	0.997835
Car4	0.762825	3.71809	7.45332	3.97808	7.85859	1.05833	3.04344	3.98679	0.997665	0.00315423
Txnrd3	0.528813	0.736426	2.58343	1.28289	1.72036	1.95644	2.57865	2.08515	0.316513	0.700752
Zfp512b	0.880889	0.153341	0	0.344743	0.835845	1.42582	1.07387	1.11184	0.0753305	1.68936
Dnajc5	39.4718	28.6858	21.7772	29.9783	32.9801	40.598	42.3581	38.6454	0.21566	0.36638
Tpd52l2	7.52566	6.28815	3.43144	5.74842	7.6713	13.7821	11.6097	11.021	0.0711811	0.939021
Fmr1	12.0432	3.95991	3.26862	6.42391	17.0504	4.25448	9.6394	10.3148	0.450493	0.683185
Bcl11a	1.47979	4.99339	1.85367	2.77562	2.28363	1.31605	2.52304	2.04091	0.565254	-0.443597
Pxmp4	3.85283	2.34739	11.764	5.98807	4.4392	4.45445	2.34844	3.74736	0.497048	-0.676215
Dlg3	19.2468	28.7688	13.3728	20.4628	26.9939	34.7728	43.4569	35.0745	0.089088	0.777421
Gnb1l	0	0.752343	2.93252	1.22829	1.56226	0.832802	0.957957	1.11767	0.908889	-0.136151
Mmp11	0	1.1277	0	0.375901	1.17085	4.49389	1.19658	2.28711	0.176441	2.6051
Smarcb1	1.32383	0.526735	0.615941	0.82217	1.02542	0.96206	1.00604	0.997838	0.525446	0.27937
Hip1r	2.03517	3.54272	0.994248	2.19071	0.662091	4.89415	0.902188	2.15281	0.98177	-0.0251786
Nsun5	0.694794	0.725679	0.565718	0.662064	0.565085	0.321315	0.616004	0.500801	0.193506	-0.402732
Mmp14	15.8527	44.1529	356.087	138.697	63.7155	9.19313	34.5797	35.8294	0.403165	-1.95272
Slc7a7	0	0.315008	2.21014	0.841716	0.490593	1.04609	1.00275	0.846477	0.994992	0.00813695
Oxa1l	7.06618	6.32596	8.76717	7.38644	9.48714	4.82394	5.66822	6.65977	0.674436	-0.149408
Heatr6	1.16818	1.13877	1.52186	1.27627	1.01344	1.72876	1.86428	1.53549	0.423717	0.266767
Icam4	1.35109	3.76307	11.0009	5.3717	4.39545	3.12413	1.19788	2.90582	0.463444	-0.886433
Ilf2	11.3615	13.3878	13.378	12.7091	5.11777	12.0443	16.3494	11.1705	0.668989	-0.186174
Chtop	11.1334	14.6431	1.34298	9.03983	13.8619	28.2229	13.344	18.4762	0.20815	1.0313
Snapin	15.0626	26.9043	1.06647	14.3445	25.5665	16.6575	14.5158	18.9133	0.607039	0.398904
S100a4	377.496	280.732	388.913	349.047	517.97	182.89	609.041	436.634	0.549116	0.323002
S100a3	0.264967	2.39846	0	0.887809	0.57467	1.3479	0.587299	0.836624	0.95212	-0.0856696
S100a6	275.368	1504.88	1030.84	937.029	1226.58	1803.66	1043.19	1357.81	0.378244	0.535114
Icam2	5.51365	3.83916	1.28267	3.54516	4.69786	2.91411	1.74586	3.11928	0.790563	-0.18464
Mapk7	0.682619	0.712962	0	0.465194	2.96097	0.473526	1.21042	1.54831	0.234036	1.73479
Epn2	5.45037	11.3853	4.20426	7.01331	2.7997	3.58188	3.94214	3.44124	0.186155	-1.02717
Sec24b	13.9508	4.51006	4.4625	7.64113	13.7778	10.1384	12.921	12.279	0.237356	0.684339
N4bp3	4.94774	59.3325	11.6381	25.3061	22.952	69.4066	11.6977	34.6855	0.722378	0.454846
Rmnd5b	0.693991	1.44968	0	0.714557	1.50515	1.60471	0.307646	1.13917	0.511995	0.672863
Nhp2	11.7779	26.4252	55.4078	31.2036	32.6398	12.104	8.12173	17.6218	0.413616	-0.824349
Vps9d1	2.91037	3.85034	11.3745	6.04508	10.2572	8.21017	9.28919	9.25218	0.307242	0.614032
Zfp276	3.52555	2.45484	3.97466	3.31835	2.35272	4.26419	3.24597	3.28762	0.967686	-0.0134202
Mfsd10	3.10929	3.2475	0	2.11893	2.24784	1.67758	2.29724	2.07422	0.968925	-0.0307666
Luzp1	4.99165	7.98122	3.31167	5.42818	5.61351	4.01839	5.90079	5.17756	0.874237	-0.0681946
Slc13a2	4.3524	16.8847	8.10018	9.77909	3.70843	27.3167	1.10252	10.7092	0.923735	0.131083
Kctd10	2.59916	1.29271	1.20931	1.70039	2.81857	4.4646	1.81061	3.03126	0.211169	0.834048
Poldip2	4.36078	2.76038	3.22787	3.44968	3.00931	5.6834	5.44792	4.71354	0.265853	0.45035
Sebox	18.7602	0.768398	8.9853	9.50464	0	5.61379	3.4244	3.01273	0.299498	-1.65756
Ift20	160.297	152.7	107.297	140.098	156.233	246.952	230.181	211.122	0.0935469	0.591638
Col6a1	2.3968	2.38414	0	1.59365	1.48522	6.8089	1.97322	3.42245	0.384987	1.1027
Pcbp3	37.3267	24.9225	4.99599	22.415	3.60418	52.4957	8.16011	21.42	0.959057	-0.0655098
Araf	20.6351	17.5612	14.5614	17.5859	18.7719	23.7513	25.918	22.8137	0.129843	0.375482
Cfp	2.59167	3.60917	0	2.06695	4.21568	2.7966	9.95701	5.65643	0.214985	1.45239
Timp1	1.68887	4.70384	8.25069	4.88113	5.49431	0	2.99469	2.82967	0.453524	-0.786584
Uxt	0	1.27426	0	0.424752	0.49613	1.69264	0	0.729589	0.667189	0.780464
Cnnm3	5.60641	6.34359	8.36893	6.77297	7.5996	12.0994	13.3586	11.0192	0.0930272	0.702159
Lman2l	30.1614	9.36549	45.4657	28.3309	1.54698	5.37203	1.26478	2.72793	0.0721367	-3.3765
Mcm3ap	4.58437	5.07834	11.1981	6.95361	8.92586	5.10748	5.08062	6.37132	0.825974	-0.126168
Pcnt	8.88427	9.53694	10.8507	9.75729	11.24	11.1846	12.6357	11.6867	0.0613977	0.260319
Mxd1	6.9981	19.9341	7.94269	11.625	15.9826	45.9953	22.6558	28.2112	0.172721	1.27904
Gmcl1	21.9425	19.9426	28.5858	23.4903	29.8062	21.6837	36.2463	29.2454	0.310236	0.316143
Snrnp27	22.0426	35.8127	38.5541	32.1365	37.183	26.4284	27.8668	30.4928	0.80155	-0.0757452
Oas1c	1.24716	4.77621	5.07735	3.70024	9.129	2.88382	3.3172	5.11001	0.582313	0.465706
Ocrl	9.16966	7.04535	7.72361	7.97954	6.85775	7.01893	7.21871	7.03179	0.209899	-0.182412
Calm1	283.308	194.605	126.106	201.339	166.226	274.564	331.14	257.31	0.446845	0.353876
Agpat3	178.657	54.2904	28.2155	87.0541	33.8207	114.495	79.5397	75.9518	0.841257	-0.196829
Sema6b	0.754193	0.262573	0	0.338922	0	1.91831	0.167167	0.69516	0.613897	1.03639
Dpp9	2.06075	3.4079	0	1.82288	2.37439	3.0973	2.39802	2.62324	0.476082	0.525124
Ramp2	0.454321	3.16344	7.39838	3.67205	3.44871	5.67284	3.8266	4.31605	0.777884	0.233128
Lsr	3.45238	15.8657	4.49762	7.93857	19.8422	21.075	7.04001	15.9857	0.250583	1.00983
Gramd1a	32.3473	7.37494	34.0296	24.584	6.20849	7.94302	4.44145	6.19765	0.101467	-1.98792
Gabrg1	2.09644	0.928932	0	1.00846	0.31001	0.88138	1.26729	0.819561	0.791136	-0.299224
Ckb	158.519	28.496	219.334	135.45	8.4265	17.2491	6.43006	10.7019	0.0913704	-3.66182
Sp1	5.94481	20.1951	9.97417	12.038	26.8611	21.5774	19.0063	22.4816	0.0966706	0.901142
Itgb7	0	1.90349	0	0.634495	2.07514	1.26423	0.484741	1.2747	0.459573	1.00648
Myg1	2.65624	1.47963	0	1.37863	0	2.21113	0.235502	0.815544	0.617033	-0.757396
Rarg	0.364983	0.762413	0	0.375799	0.791587	0.67516	0.161797	0.542848	0.599185	0.530587
Pfdn5	67.7776	65.1721	122.636	85.1952	46.6661	28.3592	24.3228	33.116	0.0594457	-1.36324
Efnb2	2.40654	4.4177	4.2752	3.69981	2.13521	3.23761	2.3276	2.56681	0.196441	-0.527476
Rrp15	1.85207	0	5.278	2.37669	1.25526	1.07064	2.05255	1.45948	0.591604	-0.703496
Rnd2	1.50725	0.52475	0	0.677333	0.817244	6.97043	2.67265	3.48677	0.20842	2.36396
Srr	3.61773	7.32809	10.7114	7.21908	7.66793	3.34611	8.31028	6.44144	0.777631	-0.164432
Fndc5	19.5402	9.82648	10.6068	13.3245	5.29744	12.2998	5.29355	7.63026	0.217445	-0.804276
Acp5	0.738775	5.1441	0	1.96096	1.20171	7.51639	1.63749	3.45186	0.596125	0.815817
Cnn1	1.09628	1.52668	1.78524	1.4694	1.48603	0.506987	0.971962	0.988327	0.237756	-0.572168
Fbxo9	22.7156	29.9512	26.7596	26.4755	47.432	54.7604	64.0612	55.4179	0.00527398	1.0657
Vps50	4.28253	4.04003	2.24964	3.52407	6.06722	5.4304	5.8178	5.77181	0.0280827	0.711783
Hars	9.81192	13.1386	12.2909	11.7471	8.59402	5.58476	8.69923	7.626	0.0447303	-0.623309
Zmat2	85.0524	100.4	49.7747	78.409	65.9317	112.162	81.2986	86.4639	0.710887	0.141079
Ube2c	0	12.0491	5.63586	5.89497	10.6336	9.0696	3.06841	7.59054	0.705446	0.364716
Smg5	3.0184	3.00245	7.37296	4.4646	1.6366	3.1906	1.91151	2.24624	0.220929	-0.991021
Cct3	12.9489	8.36058	7.28444	9.53129	13.276	8.27479	14.0896	11.8802	0.403073	0.31781
Glmp	3.33746	7.8016	1.94103	4.36003	3.87772	8.92993	6.02366	6.2771	0.450513	0.52576
Mef2d	212.24	66.8252	41.6215	106.896	88.177	85.2896	140.629	104.699	0.970653	-0.0299614
Tmem79	2.06005	10.3995	5.03202	5.83052	13.9622	10.9559	4.79439	9.90417	0.32552	0.764412
Col18a1	2.34964	1.63606	0	1.32857	2.89545	3.25985	3.0301	3.0618	0.0694337	1.20451
Slc19a1	1.93761	1.57402	2.10354	1.87172	0.700394	2.9869	2.0042	1.89716	0.971968	0.0194764
Kpnb1	4.77906	5.5461	8.15304	6.1594	7.77374	16.5233	9.98746	11.4282	0.134881	0.891732
Npepps	135.278	83.7605	81.678	100.239	56.4223	31.6653	32.8444	40.3107	0.0360168	-1.31421
Mrpl10	118.537	72.1439	224.488	138.39	27.6131	27.2063	21.019	25.2794	0.0663362	-2.4527
Cyp51	65.5594	92.4808	100.675	86.2385	188.233	82.7871	79.9593	116.993	0.454564	0.440019
Tcf25	53.7003	56.378	103.307	71.1283	47.3713	42.334	44.8971	44.8675	0.179758	-0.664754
Tubb6	0.853565	1.18868	0	0.680747	4.16529	0.78948	8.32446	4.42641	0.164992	2.70095
Def8	0.340225	0.710698	0	0.350308	0.184473	2.04543	0.603287	0.944396	0.378034	1.43077
Meox1	0.673121	5.15564	1.09614	2.3083	10.9492	1.86775	8.95182	7.25624	0.186119	1.65239
Sost	0	2.02179	2.36419	1.46199	0.39359	2.68561	3.21792	2.09904	0.605461	0.521794
Irx2	0	0	1.48824	0.496081	0.743288	1.9019	2.22823	1.62447	0.167505	1.71132
Col1a1	5.94127	50.7567	61.7715	39.4898	48.3211	18.4935	36.2649	34.3598	0.801985	-0.200759
Dlx3	2.30106	2.40334	6.55751	3.75397	0.935739	1.59622	0	0.843987	0.120064	-2.15313
Itfg2	8.03116	6.62223	5.85083	6.83474	3.43781	8.30784	5.15293	5.63286	0.48468	-0.279019
Tulp3	2.72909	2.45917	2.61422	2.60083	3.2206	2.15298	3.13125	2.83495	0.541036	0.124351
Gtf2h4	0.452675	2.83679	0	1.09649	0.245444	1.67475	1.00335	0.974518	0.90619	-0.170129
Tubb5	207.805	86.9426	63.1288	119.292	57.1923	122.785	56.9505	78.9759	0.464072	-0.595015
Ell2	3.8149	1.91255	3.23043	2.98596	5.04707	1.69367	3.85581	3.53218	0.654451	0.242365
Jup	52.1964	523.424	195.042	256.888	109.289	285.785	59.396	151.49	0.535056	-0.761915
Fkbp10	8.68659	8.89482	25.795	14.4588	10.5281	3.54459	7.02197	7.03155	0.28457	-1.04003
Nom1	12.0211	5.5425	14.8141	10.7926	7.75107	7.96329	4.03272	6.58236	0.236787	-0.71336
Ergic1	9.9888	20.7039	11.7268	14.1398	27.332	25.1382	37.4838	29.9847	0.0348897	1.08446
Tnk1	0	2.19578	5.13531	2.4437	0.732794	1.04169	0.798825	0.85777	0.347306	-1.5104
Tcea3	12.8547	18.6474	5.2333	12.2451	9.87406	11.3942	6.64822	9.30548	0.515782	-0.396054
Ifrd1	82.9476	31.5522	57.5323	57.344	81.2047	63.3413	60.7169	68.421	0.531029	0.254795
Stk38l	3.68782	2.78182	1.0009	2.49018	2.33283	4.54792	3.95079	3.61051	0.337844	0.535953
Brpf1	6.85811	4.62127	7.56547	6.34828	2.39905	6.95706	3.43248	4.26286	0.27253	-0.574543
Gstt1	7.8519	2.73364	0	3.52852	6.38605	12.7092	5.65621	8.25048	0.215356	1.22542
Gstt3	2.34208	20.6567	10.1706	11.0565	16.932	35.3819	12.632	21.6486	0.293464	0.969385
Ddt	46.5629	33.7727	9.47816	29.9379	78.8963	36.7864	30.962	48.8815	0.366273	0.707315
Marveld3	3.19671	2.22587	0	1.80753	1.9809	2.11193	1.4171	1.83664	0.977492	0.0230524
Ddx18	1.20799	2.1028	0.98357	1.43145	1.63745	0.837967	1.6065	1.36064	0.877293	-0.073197
Ubl3	20.5567	30.4326	17.1901	22.7265	58.4413	28.0917	49.9971	45.5101	0.0823565	1.00181
Gramd3	7.48418	38.8839	1.87501	16.081	51.193	58.8393	48.4899	52.8407	0.0368443	1.71629
Eef1e1	17.9579	4.16803	1.49967	7.87519	5.74229	5.53654	8.16484	6.48122	0.800755	-0.28105
Akt1	1.82981	1.78374	1.78785	1.80047	3.37327	14.7241	5.02916	7.70886	0.170443	2.09815
Tcirg1	0.335506	1.16807	1.63906	1.04755	0.727658	2.17222	0.14873	1.0162	0.967006	-0.0438271
Naglu	3.38536	1.96436	5.51288	3.62086	7.03635	1.82653	4.7523	4.53839	0.64184	0.325847
Coasy	18.8314	26.9531	19.5922	21.7922	28.3627	23.7072	19.2467	23.7722	0.620226	0.12546
Smo	0.800416	2.22932	1.73792	1.58922	0.723321	0.123387	1.18275	0.676485	0.153685	-1.23219
Tspan33	1.15474	2.21112	4.23096	2.53227	1.09569	1.73556	2.17555	1.66893	0.417257	-0.601507
Crnkl1	3.12115	3.53155	4.4473	3.7	3.59617	1.98469	4.15081	3.24389	0.580149	-0.189801
Rin2	16.3888	19.9218	78.7079	38.3395	42.9246	13.4883	18.1013	24.8381	0.5756	-0.626278
Folh1	4.672	0.325312	1.52162	2.17298	1.01328	1.29637	0.621329	0.976993	0.413251	-1.15325
Chordc1	12.4009	16.991	8.14286	12.5116	20.1717	22.0148	25.802	22.6628	0.0290139	0.857059
Rtcb	145.67	168.917	57.9031	124.164	117.853	135.794	69.9144	107.854	0.698049	-0.203162
Pwp1	4.07808	2.12968	18.2626	8.15678	4.42234	2.82892	4.51952	3.9236	0.454295	-1.05582
Fbxo7	13.5896	9.29351	9.87947	10.9209	19.4737	8.52919	7.42277	11.8085	0.838192	0.112743
Capns1	18.7691	34.1479	106.483	53.1333	31.5152	32.4799	9.93073	24.6419	0.366825	-1.1085
Lrp3	0.638176	0.888725	0.519618	0.682173	1.3841	0.442696	0.848709	0.891834	0.514514	0.386638
Folr1	2.6116	1.36385	0	1.32515	2.12405	5.73687	0.289431	2.71678	0.475468	1.03574
Clpb	1.65631	0.733912	0	0.796741	0.571496	1.53195	1.40173	1.16839	0.547113	0.552345
2019-09-07	2.192	3.41171	1.67979	2.42783	6.43199	4.23374	5.83027	5.49867	0.0210917	1.17941
Zdhhc4	0.523643	4.01075	0	1.51146	1.13569	3.63246	1.62491	2.13102	0.695539	0.495601
Rac1	14.3433	50.401	15.2095	26.6513	78.4943	72.9655	89.3133	80.2577	0.0138691	1.59044
Nup214	1.70793	1.8379	2.78127	2.10903	0.168373	1.29248	0.550634	0.670495	0.0382375	-1.65328
Aif1l	4.09148	38.0717	4.84565	15.6696	43.7637	71.3855	29.5147	48.2213	0.121926	1.6217
Ltbp1	0	1.39499	1.63124	1.00875	1.93978	0.992688	3.04499	1.99249	0.276561	0.982007
Ugp2	11.728	26.5401	10.345	16.2044	37.3591	28.2485	38.3426	34.6501	0.0389859	1.09648
Trmt1	3.80517	2.15276	0.387283	2.11507	0.12895	1.86972	0.632561	0.877079	0.328788	-1.26993
Nacc1	1.39508	0	0	0.465027	0	1.61293	0	0.537642	0.923553	0.209329
Nfix	8.36461	14.0635	14.2858	12.238	12.168	6.60441	7.50649	8.75965	0.250976	-0.482419
Slc1a5	1.79692	10.5101	4.09668	5.4679	21.0451	7.64526	10.0369	12.9091	0.202046	1.23933
Uba1	10.2699	7.58432	8.61537	8.82319	6.91834	15.3996	9.38118	10.5664	0.544813	0.260108
Siae	3.00028	2.28806	0.697972	1.99544	4.41555	1.58573	3.16672	3.056	0.37556	0.614937
Esam	39.2321	37.8801	57.9246	45.0123	34.8861	35.5609	47.537	39.328	0.4994	-0.194763
Spa17	5.65396	7.87372	27.6215	13.7164	8.43047	7.19051	2.5064	6.04246	0.347233	-1.18269
Fam50a	1.96641	2.28202	10.674	4.97413	3.55401	3.33441	2.90569	3.2647	0.581943	-0.607493
Emd	35.75	73.8486	20.376	43.3249	76.8897	99.7489	75.8061	84.1482	0.0824483	0.957738
Taco1	2.16878	1.51013	7.0635	3.5808	1.17593	2.00595	1.92284	1.70157	0.348572	-1.07341
Gria3	19.623	9.95636	6.44055	12.0066	2.96923	11.537	12.0705	8.85892	0.55729	-0.438629
Sipa1l2	10.6042	8.46955	15.4907	11.5215	8.87819	6.77908	7.53516	7.73081	0.155124	-0.575637
Ap4e1	1.07013	1.70316	2.98741	1.92023	2.48672	3.60565	2.77856	2.95698	0.189194	0.622841
Blvra	1.83939	3.8423	5.99069	3.89079	1.32978	4.53676	2.9898	2.95211	0.568986	-0.398317
Pdzd4	1.88881	1.84125	4.30616	2.67874	1.6386	2.96989	1.33969	1.98273	0.506797	-0.434065
Srpk3	1.61607	10.1274	0	3.91451	0.876247	5.4807	1.43281	2.59658	0.722659	-0.592215
Idh3g	72.7369	86.2156	119.352	92.7683	92.1237	35.6922	66.7037	64.8399	0.261927	-0.516751
Pnck	62.393	6.88751	39.6502	36.3102	12.7894	15.4828	7.42064	11.8976	0.208183	-1.60971
Ssr4	1.93761	2.69833	0	1.54531	6.30355	8.28864	7.94522	7.51247	0.00411067	2.28139
Bcap31	59.0535	33.4092	24.0414	38.8347	46.0278	65.43	45.2668	52.2415	0.339446	0.42785
Fam98a	1.29323	1.50079	2.10595	1.63333	1.4024	2.19291	2.67534	2.09022	0.36158	0.35584
Kmt2a	17.813	15.3474	9.8157	14.3254	8.09743	21.1354	17.3484	15.5271	0.804211	0.116212
Ift46	1.63622	5.371	2.28386	3.09703	1.14065	3.67534	1.86515	2.22705	0.561799	-0.475752
Tmem25	3.26837	1.30044	0	1.52294	0	1.94334	3.10471	1.68268	0.908999	0.14391
Trappc6a	13.2133	5.91458	1.53694	6.88829	12.2818	6.11064	8.78619	9.05955	0.602524	0.395293
Supt6	11.4143	25.7568	5.16322	14.1114	4.35518	19.0618	6.84031	10.0858	0.624527	-0.484542
Unc119	360.838	56.7343	180.572	199.381	34.5459	176.223	62.7344	91.1676	0.332907	-1.12894
Rab34	5.6593	14.8866	26.6236	15.7232	32.049	23.264	32.8927	29.4019	0.114701	0.903015
Sdf2	154.426	220.568	172.486	182.493	382.694	85.6075	111.901	193.401	0.915869	0.0837497
Ccne1	1.12676	1.17684	0	0.767867	2.74922	1.04216	1.24873	1.68003	0.239723	1.12956
Bbc3	2.82432	5.89973	0	2.90802	0.765685	0.979601	5.00808	2.25112	0.779382	-0.369392
Psmc3	81.1122	89.7248	35.5979	68.8117	34.6224	98.1676	70.8939	67.8946	0.972402	-0.0193556
Acp2	3.47022	2.61768	2.82554	2.97114	1.56799	3.87836	3.71767	3.05467	0.920663	0.0399985
Rapsn	1.6645	0	0	0.554833	0	1.53953	0	0.513176	0.958688	-0.112599
Slc39a13	13.5526	4.28939	3.51108	7.11767	4.50919	7.26462	2.32121	4.69834	0.530565	-0.599255
Celf2	142.126	47.3633	101.9	97.1299	52.558	23.9278	45.3591	40.615	0.120988	-1.2579
Nr1h3	1.78892	1.66084	3.88422	2.44466	2.90991	3.03345	2.90777	2.95038	0.522214	0.271265
Ddb2	1.09628	0.763342	0	0.619875	2.37765	9.88624	4.13084	5.46491	0.101931	3.14015
Sf3a1	47.0872	48.4158	135.082	76.8617	38.8919	34.4127	44.4513	39.252	0.267999	-0.9695
Stat6	1.70345	2.135	0	1.27948	0.738898	8.19287	1.96335	3.63171	0.382189	1.50509
Vrk3	13.3426	7.74208	4.34556	8.47676	12.6604	11.4153	9.66082	11.2455	0.373105	0.407763
Smg9	3.64598	1.41039	0	1.68546	2.19654	6.36979	1.61626	3.3942	0.404534	1.00993
Paxip1	7.73876	3.25344	4.27998	5.09073	6.25445	3.44382	5.04879	4.91569	0.91724	-0.0504793
Rmnd5a	25.2053	24.1704	10.8014	20.059	27.0933	45.1942	38.3231	36.8702	0.0749112	0.878203
Ppm1j	0.826744	0	4.03893	1.62189	0	1.14701	0.73299	0.626666	0.479211	-1.37191
Rhoc	60.2481	46.4686	215.844	107.52	44.7287	68.5842	26.7079	46.6736	0.335622	-1.20393
Tead3	2.04599	3.08669	1.1106	2.0811	1.66403	2.52318	1.51165	1.89962	0.794491	-0.131634
Ppard	3.23842	0.676475	0	1.30497	2.80944	0.898585	2.15339	1.9538	0.597964	0.582273
Peg3	12.3813	6.19153	1.83294	6.80192	4.3331	18.2707	10.4783	11.0274	0.450861	0.697073
Metrn	191.386	198.073	510.922	300.127	66.3455	111.24	98.2861	91.9572	0.121675	-1.70654
Narfl	0.783959	2.45642	0	1.08013	0.637604	1.63147	2.08517	1.45142	0.681721	0.42626
Angptl4	0.456395	1.27115	3.71608	1.81454	9.15606	2.9549	6.47423	6.19506	0.0988944	1.77151
Dbf4	1.2028	4.30718	6.43569	3.98189	6.42849	1.35088	2.8945	3.55796	0.852428	-0.162403
Daxx	76.9964	82.2972	114.204	91.1658	53.4482	36.0614	56.9599	48.8232	0.0333844	-0.900927
Cd320	1.73578	4.8345	0	2.19009	4.07834	3.21092	1.79543	3.02823	0.620158	0.467481
Tm9sf1	0.773048	1.34569	0	0.706245	0.62873	2.14502	0.856729	1.21016	0.456711	0.776959
Irf9	5.01204	13.5718	11.3359	9.97324	11.3232	16.7402	17.1575	15.0736	0.183806	0.595892
Gmpr2	2.67465	4.78893	1.86665	3.11008	2.69326	5.65448	10.1629	6.17021	0.261037	0.988369
Mdp1	76.0189	50.8765	81.7273	69.5409	76.8338	49.1498	48.0949	58.0261	0.437168	-0.261159
Dhrs1	72.8122	44.2672	61.94	59.6731	82.7889	77.1457	89.1247	83.0198	0.0605844	0.476373
Ncan	4.16877	1.45136	3.39431	3.00481	1.24319	1.7351	1.29361	1.42396	0.127226	-1.07736
Tmem161a	15.5157	21.8915	12.6332	16.6801	13.0619	29.4568	15.2042	19.241	0.683021	0.206051
Armc6	1.37926	1.28051	0	0.886588	0.747846	5.31543	0.611424	2.2249	0.452138	1.32741
Borcs8	6.12962	4.9794	8.31814	6.47572	3.87745	7.08676	2.71726	4.56049	0.305931	-0.505852
Slc25a42	1.00048	1.74158	5.70228	2.81478	2.4411	1.04103	2.32843	1.93685	0.596137	-0.539307
Ranbp3	9.55612	7.90155	2.91781	6.79183	7.12444	8.83865	2.64764	6.20358	0.83923	-0.1307
Ndufa11	21.98	14.1274	28.4511	21.5195	9.77867	5.21276	4.24727	6.4129	0.0279691	-1.7466
Nr2f6	20.6129	19.6038	11.4619	17.2262	16.6284	17.9028	11.8121	15.4478	0.632408	-0.157206
Use1	53.0993	103.335	16.6287	57.6877	83.7888	64.8538	79.3682	76.0036	0.5166	0.397805
Ocel1	2.1025	1.46397	0	1.18882	0.341998	0.486161	0.559222	0.462461	0.310181	-1.36213
Dyrk1b	1.11296	0.387478	1.8124	1.10428	0	1.28675	0	0.428916	0.31925	-1.36434
Braf	3.13748	3.31461	2.46652	2.97287	3.16769	3.10205	2.92556	3.0651	0.748256	0.0440788
Ndufb2	2.13179	2.59764	3.47151	2.73365	1.44484	14.4183	4.01634	6.6265	0.383986	1.27742
Hltf	12.3901	2.99314	7.41185	7.59838	9.323	4.91139	5.38045	6.53828	0.745963	-0.216781
Prpf6	2.33177	3.24722	3.1643	2.91443	3.37147	7.54844	3.79012	4.90335	0.217399	0.750554
Rgs19	0.672517	0.936549	0	0.536355	3.2818	0.311012	1.78876	1.79386	0.235635	1.7418
Rgs20	9.19853	9.85376	3.45677	7.50302	6.33031	30.7593	37.4835	24.8577	0.147479	1.72815
Abhd3	18.3451	6.38686	26.1398	16.9573	12.0191	5.30243	11.182	9.5012	0.290092	-0.835722
Snrpd1	107.506	61.133	67.1096	78.583	67.0345	99.4348	85.7835	84.0843	0.766785	0.0976187
Tiam1	4.23691	7.6915	6.16034	6.02958	17.5578	10.9866	12.6109	13.7185	0.0255344	1.18599
Tsc2	0.779477	0.651301	1.01547	0.815416	0.0845278	0.576763	0.621975	0.427755	0.128064	-0.93075
Rpl3l	5.47674	13.3471	5.94572	8.25652	6.43399	8.02045	8.49742	7.65062	0.828722	-0.109958
Slc9a3r2	3.98683	8.79078	0	4.2592	1.08085	14.75	3.53472	6.45519	0.678172	0.599876
Puf60	43.6019	50.3777	25.7485	39.9094	25.7197	70.2421	47.3659	47.7759	0.623316	0.259556
Golga2	63.5333	37.7829	45.7358	49.0174	38.4402	50.5667	32.2741	40.427	0.408736	-0.277975
Scin	0	6.964	0	2.32133	11.1169	6.70663	12.1925	10.0053	0.0550859	2.10774
Ikzf4	1.2508	2.43862	1.22212	1.63718	2.30587	1.61965	0.776273	1.56726	0.9124	-0.0629665
Mien1	42.1606	22.3668	19.6161	28.0479	22.8599	42.709	22.2497	29.2729	0.906333	0.0616738
Pon1	6.72749	21.6201	25.2816	17.8764	33.6711	14.3594	32.3464	26.7923	0.349615	0.583761
Axl	4.17166	7.46932	4.36715	5.33604	5.49322	9.09494	4.88743	6.49186	0.532232	0.282861
Ccdc97	29.3166	44.2727	14.8802	29.4898	39.2231	66.5562	44.389	50.0561	0.159774	0.76333
Zfp40	0.334608	0.931952	1.08978	0.785448	1.08856	1.54743	0.444995	1.027	0.572837	0.386843
Akap8l	12.2868	5.03254	27.0702	14.7965	2.3513	3.0082	2.24277	2.53409	0.13178	-2.54572
Pdcd2l	10.65	4.04488	1.57663	5.42384	6.29948	5.37295	1.71678	4.46307	0.768391	-0.281278
Gtf2f1	0	3.04092	5.68947	2.91013	1.89437	2.82755	1.936	2.21931	0.700611	-0.390975
Clpp	47.2155	40.6627	76.888	54.9221	37.0536	21.8353	19.829	26.2393	0.0817622	-1.06566
Alkbh7	18.9468	4.05929	0	7.6687	1.58048	8.76215	5.81477	5.3858	0.728269	-0.509822
Med6	12.4372	2.88667	0	5.10794	3.37177	9.10684	7.81062	6.76308	0.709735	0.404938
Prkd1	2.05271	3.14448	0	1.7324	4.0068	8.35383	9.09967	7.15343	0.0418672	2.04587
Lcp2	1.34534	0.46838	1.0954	0.969707	0.54709	0.155541	0.44729	0.383307	0.109711	-1.33905
Cse1l	16.7804	20.1998	9.26306	15.4144	26.0618	19.2034	28.9985	24.7545	0.0978839	0.683411
Naa20	6.4765	2.2548	11.2058	6.6457	7.46217	0.935975	1.43551	3.27789	0.368915	-1.01965
Prkra	29.5801	19.0519	19.2679	22.6333	42.5023	19.4935	22.2919	28.0959	0.53405	0.31191
Fkbp7	0	2.1096	0	0.7032	8.21371	2.33521	3.13384	4.56092	0.121888	2.69732
Plekha3	9.5951	11.0238	3.12502	7.91463	16.1279	23.2961	35.7294	25.0511	0.0511175	1.66228
Ykt6	43.2223	143.48	34.3742	73.6921	60.4963	230.566	69.5122	120.192	0.516316	0.705754
Baz1b	23.9217	14.9757	26.268	21.7218	13.0895	11.9255	10.7504	11.9218	0.0490509	-0.865539
Pex6	1.18523	2.47584	10.2938	4.65162	1.92793	2.00978	0.525413	1.48771	0.334531	-1.64464
Mrpl2	42.2996	45.5187	64.708	50.8421	12.5101	21.933	10.228	14.8904	0.0102249	-1.77164
Kdelr1	318.509	663.663	243.699	408.624	357.546	864.542	694.977	639.022	0.307783	0.645091
Tmem143	0.598449	1.5279	0	0.708784	0.108161	3.22885	0.442154	1.25972	0.638193	0.829688
Ggct	0.387273	0.808975	0	0.398749	1.1549	1.25369	1.37342	1.26067	0.0235491	1.66064
Jag2	0.645964	0.599714	0.35064	0.532106	0.700495	1.7924	0.381807	0.958233	0.384562	0.848662
Btbd6	0	0.449334	10.5086	3.65265	3.14906	1.7906	1.71641	2.21869	0.699966	-0.719238
Nudt14	18.9	30.2682	20.0055	23.0579	21.5202	27.9696	15.081	21.5236	0.782254	-0.0993395
Epdr1	16.9367	29.2923	5.33815	17.189	65.1711	27.7928	71.4472	54.8037	0.069578	1.67278
Flii	0.297621	1.65787	0	0.651831	0.161373	2.61512	1.05548	1.27733	0.516478	0.970556
Top3a	1.63048	0.908243	4.24824	2.26232	1.06087	1.05564	0.578232	0.898249	0.254885	-1.33262
Atg4d	4.54208	4.31272	7.06034	5.30505	2.12693	3.43724	1.09827	2.22081	0.0499276	-1.25628
Qtrt1	9.12142	5.82198	28.4697	14.471	8.24285	4.56982	0.67392	4.49553	0.248612	-1.6866
Plin4	7.00922	30.3677	2.11373	13.1636	11.8237	25.5717	9.55171	15.649	0.816875	0.249523
Hdgfl2	7.68926	3.42659	10.0172	7.04437	3.50211	4.40941	2.86326	3.5916	0.156322	-0.971845
Chaf1a	0	0.63135	3.69136	1.4409	0	1.46763	0.401948	0.623191	0.539751	-1.20923
Adprh	10.4213	13.853	0	8.09142	11.301	47.3179	18.8989	25.8393	0.204689	1.6751
Tmem39a	10.6233	9.94769	20.8786	13.8165	26.8139	6.26811	12.3416	15.1412	0.860022	0.132085
Timmdc1	2.52194	2.34137	0	1.6211	9.57192	7.77531	17.1423	11.4965	0.0296342	2.82615
Mcm2	0	1.3511	0	0.450368	1.7535	1.4956	0.669027	1.30604	0.19904	1.53603
Tpra1	6.47203	10.7655	2.9276	6.72171	1.16973	5.65355	2.86905	3.23078	0.252942	-1.05695
Nab1	1.82892	7.64087	3.57396	4.34792	3.56996	6.25894	4.7024	4.84377	0.806009	0.155805
Adgre5	3.99178	6.39281	6.50041	5.62834	9.73971	4.79971	11.1482	8.56254	0.233348	0.60533
Il17ra	0.692548	3.85778	3.94723	2.83252	3.5673	3.60311	3.37707	3.51583	0.55872	0.311779
Lamb1	5.74661	14.7419	9.85058	10.113	10.0036	9.09171	9.58652	9.5606	0.842918	-0.0810424
Kcnn1	0.326949	0.910619	0	0.412523	0	1.96561	0	0.655203	0.748779	0.667469
Arrdc2	0.928041	0	7.55633	2.82812	0.503192	3.86264	0.4114	1.59241	0.663664	-0.828634
Ppp1r17	5.97495	1.78301	0	2.58599	0.46281	1.18422	2.64869	1.43191	0.573287	-0.852778
Cd36	2.50649	6.10844	0.68028	3.0984	14.0434	2.51149	4.25931	6.93806	0.383523	1.16301
Map2k7	2.35003	5.45444	0.637818	2.8141	2.76079	24.6341	3.64619	10.347	0.359583	1.87847
Timm44	8.59552	10.8301	0	6.47522	2.88511	28.3935	8.89091	13.3898	0.455534	1.04814
Ap2a2	73.0922	32.2698	25.4441	43.602	10.3386	34.782	17.9618	21.0275	0.243937	-1.05212
Pnkp	0	1.60654	3.00579	1.53744	2.25182	4.26805	1.22736	2.58241	0.448771	0.748184
Med25	1.17948	1.91631	2.56097	1.88559	1.17246	2.63641	1.74288	1.85059	0.955063	-0.0270329
Bcam	0.937614	0.652862	0	0.530159	0	3.25207	0.623465	1.29184	0.502375	1.28494
Clptm1	9.90149	5.21285	2.35962	5.82465	1.96415	19.5447	3.53287	8.34724	0.697274	0.519127
Relb	0.772053	1.07516	1.88587	1.24436	1.04653	3.39192	1.88238	2.10694	0.321228	0.759744
Tomm40	6.9785	10.8752	8.11723	8.65699	6.84688	8.29872	8.69145	7.94568	0.609549	-0.123693
Apoe	37.8786	45.9119	22.8457	35.5454	55.529	107.375	60.6362	74.5134	0.0941371	1.06784
Hbp1	3.16139	3.04792	3.96012	3.38981	3.56012	12.146	5.28235	6.99615	0.243411	1.04536
Prkar2b	4.51721	5.43286	4.01239	4.65415	17.8129	3.79824	4.36904	8.66005	0.432818	0.895857
Cdkn1b	18.7794	16.2878	18.7779	17.9484	28.4033	9.90361	16.0656	18.1242	0.976038	0.0140635
Klf4	9.34554	82.1976	59.2729	50.272	48.2721	36.3953	26.1655	36.9443	0.584444	-0.444405
Ap1m1	0.942031	2.95172	0	1.29792	1.78772	16.7726	2.29681	6.95238	0.320364	2.42131
Rab8a	22.4412	45.7614	5.74268	24.6484	38.7632	66.7168	54.2886	53.2562	0.113165	1.11145
Fam32a	14.9665	18.2371	24.3722	19.1919	16.9677	21.8654	15.9835	18.2722	0.794449	-0.070852
Elf3	5.41169	107.864	105.752	73.009	24.9412	60.6902	9.59599	31.7425	0.32764	-1.20166
Stard3nl	1.60684	1.86474	0	1.15719	1.16165	1.2385	2.96796	1.78937	0.488452	0.628824
Stk11	10.1509	7.29609	0.533233	5.99341	4.97127	16.8089	3.33863	8.37294	0.665881	0.482359
Efna2	5.63008	10.7806	5.73019	7.3803	1.90792	5.8583	4.67965	4.14862	0.192562	-0.831047
Atp5d	59.8952	60.1203	36.7344	52.25	19.8228	113.315	17.9309	50.3561	0.956227	-0.0532632
Ppp5c	2.86935	2.66391	1.55753	2.3636	2.07438	5.30784	0.63599	2.67274	0.840543	0.177335
Cdk12	1.66209	4.36218	4.16403	3.3961	1.38646	2.95634	1.81367	2.05216	0.245038	-0.726739
Lipe	3.8219	6.38686	1.24475	3.81784	5.52605	5.53809	1.3554	4.13984	0.881947	0.11682
Pafah1b2	23.2232	21.0973	15.9544	20.0916	18.691	31.1287	33.5387	27.7861	0.204525	0.46777
Tbc1d8	4.00763	1.39526	0	1.80096	1.08649	3.97151	2.41107	2.48969	0.657502	0.467196
Cnot11	7.69522	5.65587	13.2275	8.85952	9.27204	4.74498	9.4758	7.83094	0.726305	-0.178043
Slc2a3	4.968	2.01788	1.01127	2.66571	1.23461	4.49927	4.40462	3.3795	0.678624	0.342288
Foxj2	56.6671	31.2533	78.5745	55.4983	3.04212	18.033	13.0577	11.3776	0.0372498	-2.28625
Sri	4.01819	12.0524	7.04676	7.70578	14.0777	9.29127	14.6612	12.6767	0.161104	0.71817
Dgcr2	12.652	10.0681	20.2352	14.3184	9.92253	21.5235	9.41447	13.6202	0.895569	-0.0721302
Irf3	0.87142	1.82031	0	0.897244	2.83495	6.24645	2.7041	3.9285	0.0759163	2.13041
Bcl2l12	3.03586	11.0978	14.8312	9.65496	4.9382	3.15892	0.672897	2.92334	0.142482	-1.72365
Zfp959	6.12628	3.83916	8.9787	6.31471	0.332172	2.54984	7.06102	3.31434	0.29224	-0.929993
Mpnd	17.5671	10.4199	9.53573	12.5076	7.76116	11.7348	3.46111	7.65236	0.236432	-0.708826
Sh3gl1	3.619	3.0239	7.07202	4.57164	1.17735	2.67783	0.32086	1.39201	0.0914609	-1.71554
Ranbp2	6.13798	5.16428	0.624711	3.97566	6.10145	7.80607	6.06548	6.65767	0.209097	0.743824
Grk5	1.42153	1.31975	4.62977	2.45702	1.02769	1.09567	0.630163	0.917839	0.233048	-1.42059
Dvl3	4.28577	1.49209	3.48958	3.08915	0.829922	0.566285	0.271411	0.555873	0.0402272	-2.47438
Abcf3	8.01084	2.93577	0	3.64887	5.02937	14.2338	8.22383	9.16234	0.197524	1.32827
Eif2b5	10.2816	10.4132	6.84944	9.18143	4.81458	5.83548	7.04392	5.898	0.0694135	-0.638494
Cyth2	6.96529	2.42497	6.38022	5.25682	3.5406	3.62381	0.771927	2.64545	0.200657	-0.99068
Car11	15.5733	1.62656	0	5.7333	2.5332	3.96113	5.52292	4.00575	0.747943	-0.517294
Dlgap1	46.6895	27.8394	17.5347	30.6878	18.4722	19.1839	27.9748	21.8769	0.386173	-0.488257
Hck	0.71688	0.998329	0	0.571736	2.33219	0.994586	2.54234	1.95637	0.0715674	1.77476
Mrpl4	0.573066	0	0.933208	0.502091	0.621443	1.85514	1.52424	1.33361	0.143611	1.40931
Keap1	10.226	21.1387	6.24472	12.5365	6.75754	19.9511	8.92474	11.8778	0.918436	-0.0778687
Ap1m2	0	7.64898	0.777772	2.80892	9.06386	13.9153	6.14008	9.70642	0.106607	1.78892
Glg1	23.9023	31.0772	25.8343	26.938	8.48712	23.1838	12.8463	14.8391	0.0673961	-0.860238
Btbd2	3.34571	2.62082	14.9829	6.98313	0.907036	1.35385	0.370788	0.877224	0.202994	-2.99286
Csnk1g2	146.714	131.098	436.415	238.076	182.645	39.7343	80.0261	100.802	0.27261	-1.2399
Abhd17a	26.1747	19.5755	1.57867	15.7763	2.10254	58.2822	3.86774	21.4175	0.790372	0.44103
Fkbp11	0	5.7141	0	1.9047	5.56195	1.89756	1.81894	3.09282	0.628342	0.699357
Ddx23	2.20061	2.29843	1.34384	1.94762	0.894891	1.65375	2.073	1.54055	0.425369	-0.338274
Pld3	10.7709	4.64271	10.0227	8.47877	3.89337	8.77621	2.27367	4.98108	0.271853	-0.767395
Grik5	39.4661	20.6102	42.5307	34.2024	3.14689	15.0307	1.92963	6.7024	0.0266346	-2.35135
Rabac1	123.089	146.73	306.278	192.032	44.3152	76.5054	28.3739	49.7315	0.0742033	-1.94912
Etv3	1.89763	1.93117	0.237707	1.3555	2.13697	1.48513	0.970638	1.53091	0.801488	0.175567
Prkcsh	4.56053	3.90831	4.57021	4.34635	2.28255	4.38036	2.64374	3.10222	0.142867	-0.486505
Elavl3	67.6939	32.1308	37.2179	45.6809	5.19288	12.6833	8.78067	8.88563	0.0313002	-2.36204
St8sia6	0.782732	5.45017	2.86793	3.03361	5.30505	5.24874	4.16381	4.90587	0.252117	0.693472
Fcgrt	0.71347	3.97432	0	1.5626	3.48165	3.62946	3.16281	3.42464	0.204935	1.13201
Nosip	6.96296	6.71305	12.211	8.62901	10.4549	7.92637	5.93591	8.10572	0.825132	-0.0902544
Pih1d1	8.90919	9.30522	0	6.07147	7.64851	6.52356	5.59504	6.58904	0.875319	0.118022
Supt5	3.38242	6.15971	3.8133	4.45181	3.80903	11.7919	7.95849	7.85315	0.239157	0.818879
Paf1	3.92595	2.73364	1.42071	2.69344	1.1826	9.27971	2.3205	4.26094	0.583557	0.661723
Timm50	1.67628	3.50159	2.72974	2.63587	0.908894	2.32564	1.23849	1.49101	0.167776	-0.821991
Bicd1	3.6708	1.8693	1.07063	2.20358	1.21797	1.59625	2.57448	1.79623	0.663554	-0.294875
Ncstn	1.13186	0.262705	0.614391	0.669652	1.63654	1.57032	0.669003	1.29196	0.195972	0.948073
Pex19	7.86219	9.30657	3.20079	6.78985	2.77092	8.54449	8.71326	6.67622	0.968272	-0.0243485
Phyhip	1.5461	2.1531	1.67849	1.79256	0.558871	1.43002	0.456922	0.81527	0.0531057	-1.13667
Crhr2	1.1728	4.49141	3.81968	3.16129	4.4513	2.98304	1.81965	3.08467	0.954682	-0.0354009
Impdh1	14.5692	4.43823	2.22423	7.07721	2.71546	27.5823	4.23839	11.512	0.644403	0.701892
Dusp3	18.8986	15.1664	18.7782	17.6144	20.1466	15.8502	19.3114	18.436	0.671225	0.0657755
Prodh	0.866636	0.905159	0	0.590598	0.939795	1.80353	1.53672	1.42668	0.0989953	1.27241
Dgcr14	7.44803	4.07477	0	3.84093	0	2.95236	4.00921	2.32052	0.570728	-0.727006
Slc25a1	2.75683	1.43969	4.48935	2.89529	2.61586	13.3867	1.2221	5.74155	0.510412	0.987733
Dgcr6	14.0677	15.7425	12.2724	14.0275	9.80693	17.4261	7.57251	11.6018	0.483766	-0.273906
Ddr1	111.835	156.178	81.8502	116.621	99.984	162.276	110.293	124.184	0.806757	0.0906535
Ier3	167.077	139.418	43.1867	116.561	86.9956	321.33	48.7889	152.372	0.72008	0.386513
Klc4	10.9798	0.899442	10.5177	7.46565	9.10512	19.1161	7.44417	11.8885	0.418443	0.671226
As3mt	18.8428	10.7347	18.1317	15.9031	12.5387	12.675	19.3637	14.8591	0.776302	-0.0979568
Homer3	31.3894	19.4279	19.8784	23.5652	34.5119	13.7099	16.8138	21.6785	0.815443	-0.120393
Crtc1	2.01178	0.466934	0	0.826238	0.218161	1.05442	0.297273	0.523283	0.671776	-0.658964
Rnf215	12.0945	19.6499	4.37671	12.0404	23.6807	25.1694	34.5517	27.8006	0.0473567	1.20724
Sec14l2	3.8509	5.06485	2.09033	3.66869	4.63999	10.6853	9.48391	8.26975	0.0870711	1.17258
Aven	0.899648	1.67047	0	0.856706	0.487797	3.32841	2.79169	2.20263	0.247991	1.36236
Cp	4.70326	3.60238	6.12721	4.81095	2.89017	3.55262	4.2394	3.56073	0.205646	-0.434149
Crot	3.02362	4.97628	4.9238	4.3079	8.94235	5.97456	3.41184	6.10958	0.354542	0.50409
Rps6ka1	0	1.71671	1.72067	1.14579	2.48263	2.28037	0.936809	1.89994	0.371928	0.729603
Calb2	170.363	31.7529	120.499	107.538	15.3954	48.1472	13.3498	25.6308	0.123412	-2.0689
Snrnp200	24.1673	17.8961	15.6171	19.2268	26.8314	33.6179	27.0384	29.1626	0.0428233	0.600996
Ciao1	5.1601	3.59299	1.52781	3.42697	9.15661	9.11149	5.82265	8.03025	0.039201	1.22851
Taf6l	1.01952	1.41979	0	0.813102	1.79658	1.41446	0.790917	1.33398	0.368464	0.714234
Insig2	8.63642	24.9562	10.548	14.7135	22.243	14.5781	21.6311	19.4841	0.450303	0.405152
Kpna6	8.69205	7.29378	3.99231	6.65938	10.7551	9.79165	10.1764	10.241	0.0653387	0.620901
Man1a	0.155459	1.19071	2.27841	1.20819	2.10728	0.647043	1.24047	1.3316	0.876517	0.140306
Itpkc	0.567536	2.76623	0	1.11126	2.30792	2.36216	1.76112	2.14373	0.298633	0.947935
Brd8	17.2073	17.6776	9.64663	14.8438	5.12382	28.5042	10.3165	14.6482	0.980569	-0.0191423
Kif20a	0	1.10037	0	0.36679	0.642643	2.19249	0.875688	1.23694	0.224423	1.75375
Farsa	40.6489	16.5681	26.3702	27.8624	11.4681	22.4665	14.5036	16.1461	0.203818	-0.787138
Gcdh	2.17823	3.03341	0.886785	2.03281	1.77159	4.02938	3.86244	3.22114	0.282414	0.664094
Mast2	2.94254	1.09274	1.59726	1.87751	2.02093	2.90305	3.21758	2.71385	0.272649	0.531521
Dnase2a	3.3395	4.84437	15.4082	7.86403	3.62141	3.08877	1.4804	2.73019	0.253371	-1.52627
Rad23a	2.32784	2.83654	0	1.72146	0.631089	8.61228	1.80588	3.68308	0.498208	1.09728
Calr	23.9538	31.9077	33.0715	29.6443	17.5055	38.0493	23.7766	26.4438	0.65873	-0.164826
Syce2	5.33435	1.06123	0	2.13186	2.06595	3.87659	3.71598	3.21951	0.563647	0.594727
Nfat5	4.56981	11.421	8.5048	8.16519	6.94666	10.6045	13.1315	10.2276	0.483962	0.324902
Nob1	4.73231	5.99112	5.6046	5.44268	1.16632	3.78015	1.90712	2.28453	0.0215331	-1.25242
Nqo1	4.82844	10.0861	1.57257	5.49572	12.0429	16.0773	14.555	14.2251	0.0335319	1.37206
Ppfia3	2.27833	1.18981	4.32851	2.59888	0.514722	1.58046	0.168331	0.754504	0.14291	-1.78429
Gys1	44.1553	53.8589	185.626	94.5467	26.6581	16.7995	15.2705	19.576	0.17673	-2.27194
Lin7b	5.12547	0	0	1.70849	0	2.84439	1.36327	1.40255	0.879612	-0.284666
Bax	60.9021	19.8779	7.74811	29.5094	21.1545	23.764	9.70235	18.207	0.53454	-0.696683
Tfam	4.05511	8.47073	0	4.17528	13.1923	18.9095	22.9197	18.3405	0.0192241	2.13509
Zfp81	3.16252	1.25832	0	1.47362	1.10234	1.98488	3.10431	2.06384	0.615841	0.48597
Efnb3	19.3177	26.2457	0.767265	15.4436	3.83203	6.75473	6.68373	5.75683	0.275027	-1.42366
Mmd	39.7858	15.4553	18.4137	24.5516	9.99132	23.2413	30.447	21.2265	0.749702	-0.209947
Hlf	54.9962	75.4938	29.2436	53.2445	81.547	150.837	135.731	122.705	0.049506	1.20449
Fam162a	37.7881	82.2246	26.9219	48.9782	157.509	74.2708	90.0389	107.273	0.129702	1.13107
Rpl8	212.256	145.372	467.475	275.034	206.591	151.263	74.0405	143.965	0.281561	-0.933895
Ssbp2	8.47722	2.36108	0.920313	3.91954	3.06428	3.83325	4.09198	3.66317	0.917931	-0.0975891
Fancl	5.33706	4.33557	2.89704	4.18989	10.3694	3.90795	6.11195	6.79645	0.267324	0.697869
Gstm5	2.34697	1.6342	0	1.32706	1.90882	5.96959	2.60103	3.49314	0.205374	1.3963
Gstm7	0.936736	0.65225	0	0.529662	0.507906	0.866406	0	0.458104	0.857675	-0.209397
Stat3	33.5299	85.386	41.0153	53.3104	25.6059	47.6107	28.611	33.9425	0.33262	-0.651323
Stat5a	0.4205	5.2703	2.05429	2.5817	2.50799	8.07028	4.10096	4.89308	0.349354	0.922422
Cavin1	219.501	560.117	1517.61	765.744	691.875	281.329	374.576	449.26	0.481201	-0.76931
Akt2	7.78143	10.69	4.79468	7.75537	6.72785	16.7286	10.0688	11.1751	0.37099	0.52702
Dnaja3	10.3508	5.87258	0	5.40779	15.3818	7.97804	11.7262	11.6953	0.162809	1.11282
Hmox2	9.47045	10.3624	27.5395	15.7908	6.23531	3.4412	6.29737	5.32462	0.153654	-1.56833
Cdip1	35.4962	17.4466	28.9018	27.2815	38.4927	17.2605	18.0495	24.6009	0.773959	-0.149216
Map3k20	2.80045	10.9813	2.88024	5.55401	11.6679	10.4971	17.7068	13.2906	0.0925397	1.25881
Cwc15	64.9144	73.7823	59.0731	65.9233	130.436	60.0406	79.9818	90.153	0.320418	0.451587
Col5a3	0.440509	0.766818	1.07602	0.761115	3.46329	2.44462	1.65986	2.52259	0.0334331	1.72872
Dnmt1	7.72524	7.92709	1.98634	5.87956	4.29892	11.376	4.3258	6.6669	0.809373	0.181308
Ppan	1.87277	3.39043	9.14912	4.80411	1.82778	3.63754	0.830197	2.0985	0.316183	-1.19491
Angptl2	4.53302	6.14657	2.33109	4.33689	13.5828	5.73735	16.0759	11.7987	0.0869247	1.44389
Cacna1b	3.77116	1.89062	0	1.88726	0.16358	2.72066	0.735571	1.2066	0.637295	-0.645342
Trmt10a	1.12817	1.96386	0	1.03068	2.44681	1.65216	1.33364	1.81087	0.30154	0.81309
Etv1	0.563972	1.09954	2.20416	1.28922	1.59011	0.36514	1.30004	1.0851	0.753978	-0.248678
Kifc2	9.5432	2.99022	6.99327	6.5089	4.39824	8.1647	4.44202	5.66832	0.730977	-0.199492
Psap	117.507	355.822	24.9205	166.083	85.9387	735.515	218.781	346.745	0.460105	1.06197
Ikbkg	3.14367	2.57522	4.21589	3.31159	4.31144	4.27594	5.73829	4.77522	0.0979594	0.528043
Wars2	1.51333	0.526868	0.410731	0.816977	1.23081	0.349928	0.67086	0.750534	0.885809	-0.122379
Phb2	78.6563	84.5401	34.8136	66.0033	47.8971	51.2987	59.9019	53.0326	0.465326	-0.31566
Eno2	30.9186	5.77058	10.9004	15.8632	1.90111	11.4979	3.95643	5.78514	0.286818	-1.45526
Emg1	27.5207	20.9662	30.053	26.18	32.3016	16.77	24.8304	24.634	0.782588	-0.087814
Lpcat3	2.75345	3.19539	5.23116	3.72667	5.97178	4.66899	3.66181	4.76753	0.362896	0.355356
Atp6v1f	306.15	190.578	381.379	292.703	236.374	103.088	113.827	151.096	0.113294	-0.95397
Clcn5	0.916695	1.55015	0.213256	0.893366	0.923074	0.968994	1.68353	1.19187	0.550044	0.415901
Clcn3	47.352	14.1305	4.57797	22.0202	19.3393	13.4072	21.2637	18.0034	0.775689	-0.290554
Pde1c	3.43782	2.4458	5.11151	3.66504	1.37775	1.83179	2.21972	1.80975	0.0851286	-1.01804
Utp20	0.441135	2.35492	1.43673	1.41093	1.3554	2.5841	2.15111	2.0302	0.400847	0.524976
9330159F19Rik	10.142	5.43221	13.1279	9.56735	5.92208	3.48763	8.76131	6.05701	0.264793	-0.659515
Cul3	19.0811	18.4292	0.501171	12.6705	7.34228	18.5025	24.2845	16.7097	0.634415	0.399215
Il11	1.49077	1.03802	6.0691	2.86596	2.42492	1.37884	1.98257	1.92878	0.597245	-0.571333
Large1	1.3162	0.91647	1.53097	1.25455	1.01951	0.608689	1.08359	0.903927	0.20771	-0.472888
Ddx56	5.9207	7.0084	13.4982	8.80909	4.17333	4.92856	6.82407	5.30865	0.233031	-0.730647
Tmed4	20.6572	33.5618	13.4557	22.5582	30.9881	21.0169	31.4402	27.8151	0.482286	0.302211
Bid	2.53473	2.35324	0	1.62932	2.06153	1.56295	1.87274	1.8324	0.818573	0.169464
Ralb	10.9513	20.3343	3.46763	11.5844	6.26775	9.14427	5.6638	7.02527	0.413103	-0.721558
Dnajb11	8.80549	13.2306	15.094	12.3767	13.5694	19.9323	14.7921	16.0979	0.239879	0.379247
Tbccd1	4.99534	8.11595	0	4.37043	15.9502	9.75396	14.0247	13.243	0.0412423	1.59938
Clec11a	1.0072	7.36377	2.46025	3.6104	19.933	10.2473	33.7099	21.2967	0.0667454	2.5604
Zfp324	0.628021	5.02885	2.55675	2.73787	0.681036	2.32348	1.39201	1.46551	0.402312	-0.901657
Gab2	18.9652	35.384	46.3259	33.5584	35.3317	27.324	33.6291	32.095	0.868856	-0.0643264
Coro1c	19.3982	88.3897	11.6247	39.8042	65.8839	124.014	55.1725	81.69	0.266246	1.03724
Tax1bp1	11.1079	13.9011	14.9109	13.3066	15.4639	17.6322	25.6852	19.5938	0.130395	0.558254
Ndrg2	85.206	191.513	148.819	141.846	187.91	153.942	129.755	157.202	0.685085	0.148299
Mettl17	1.88881	2.63036	0	1.50639	2.45791	1.5723	2.51192	2.18071	0.467191	0.533703
Pnpla6	2.16498	2.04586	3.77738	2.66274	0	1.21576	0.205657	0.473807	0.0313025	-2.49054
Mcoln1	2.58058	0.82932	0	1.13663	1.72211	2.29503	0.703981	1.57371	0.64967	0.469399
Arhgef18	1.78644	0.870729	0.290912	0.982692	0.968621	7.18756	2.05901	3.40506	0.285389	1.79287
Pkn2	3.6104	5.59551	1.13794	3.44795	3.72574	2.69301	4.64658	3.68844	0.872618	0.0972723
Cd33	0.192988	0.671891	1.88563	0.916836	1.0464	0.624746	2.13879	1.26998	0.629097	0.470069
Etfb	68.2859	229.664	249.676	182.542	92.9123	135.256	77.6768	101.948	0.249997	-0.840389
Stxbp2	0.360595	2.51083	2.34884	1.74009	1.56414	1.83437	0.959108	1.45254	0.716725	-0.260582
Pcp2	4.92247	0.571254	0	1.83124	0	2.27645	1.81844	1.36496	0.797768	-0.423961
Sgce	0.989257	1.08243	0.690409	0.920699	0.766262	1.37248	1.06502	1.06792	0.524167	0.214
Chn2	8.77327	6.82753	6.72321	7.44134	2.23856	3.10263	6.74888	4.03003	0.0903026	-0.884773
Wwox	2.50616	2.97683	5.76162	3.7482	1.75852	7.15851	3.85575	4.25759	0.798946	0.18384
Slbp	0.740477	1.37492	4.01943	2.04494	0.267662	0.456588	0.984759	0.56967	0.224129	-1.84386
Tyr	7.59562	5.58267	5.49737	6.22522	10.5248	2.43936	9.44668	7.47029	0.660098	0.26304
Aqp1	139.296	253.61	127.363	173.423	117.006	126.725	186.008	143.246	0.544763	-0.275794
Arid3b	3.76057	1.30924	5.5115	3.5271	0.407802	2.26085	1.417	1.36188	0.179169	-1.37288
Cnn2	6.0964	10.6123	4.96383	7.22418	7.60269	12.1232	9.1886	9.63815	0.32926	0.415922
Polr2e	32.578	42.2394	68.6013	47.8062	15.2277	18.1832	7.9679	13.7929	0.0383624	-1.79327
Myo9b	1.80062	1.95031	2.93221	2.22771	1.41023	1.38786	1.24166	1.34658	0.070011	-0.726262
Hdac9	5.93136	2.49225	1.66533	3.36298	1.94071	4.39829	6.25608	4.19836	0.66802	0.320086
Ly9	1.36049	5.05232	11.8159	6.07625	4.9178	3.56531	5.2269	4.57	0.652827	-0.410986
Mtfp1	70.7575	46.2643	21.0777	46.0332	37.4296	83.0035	62.351	60.928	0.48701	0.404431
Rab23	0.181016	2.64687	1.76865	1.53218	0.785185	0.837125	1.52464	1.04898	0.559432	-0.546592
Rab11a	46.1142	73.2931	35.9148	51.774	108.167	107.325	126.876	114.123	0.00833007	1.14029
Eif2b2	31.0286	68.6935	46.6416	48.7879	32.3537	74.3229	39.5014	48.726	0.997262	-0.00183111
Dlst	18.3562	25.0166	22.9939	22.1222	35.388	26.4102	24.8987	28.8989	0.150857	0.385521
Pgf	3.09965	6.83458	60.5714	23.5019	19.3275	10.0342	12.5957	13.9858	0.63887	-0.748811
Ulk2	32.3679	39.8343	64.9675	45.7232	60.4052	29.7057	50.0535	46.7215	0.944035	0.0311583
Ccl24	1.15808	0.806372	0	0.654817	0.627921	0.535566	0	0.387829	0.535899	-0.755672
Dgkq	1.6689	2.32411	3.73686	2.57662	4.07201	1.25417	2.4969	2.60769	0.977121	0.0172933
Chmp2b	49.7729	164.762	115.599	110.045	220.765	70.9406	147.216	146.307	0.542878	0.410907
Plod3	3.31868	6.00809	5.4043	4.91036	1.43954	6.29251	3.08946	3.60717	0.471602	-0.444962
Ap1s1	63.4547	44.1836	88.8883	65.5088	36.6254	41.6513	18.4505	32.2424	0.0869746	-1.02273
Srpk1	3.88648	5.95355	4.30367	4.71456	5.98468	5.03255	4.34164	5.11962	0.635426	0.118913
Pax3	0.96959	0.506345	0.394732	0.623556	7.22865	0.336298	3.43855	3.66783	0.20276	2.55634
Lbr	13.86	21.2755	21.5443	18.8933	29.0352	15.2959	21.9233	22.0848	0.534249	0.225183
Crabp2	0	2.36971	3.69471	2.02147	0	3.67239	2.01156	1.89465	0.937308	-0.0934745
Nes	0.467492	0.813788	0.761286	0.680855	0	1.94577	1.24343	1.06307	0.545252	0.642812
Prcc	7.85938	4.4775	0	4.11229	0	1.32169	0.316733	0.546141	0.197634	-2.9126
Rrnad1	9.93188	6.25695	12.7078	9.6322	2.82079	4.70246	2.83037	3.45121	0.0349397	-1.48077
Hdgf	58.9863	71.2403	170.011	100.079	69.9095	51.1779	38.6444	53.2439	0.2665	-0.910452
Apba3	8.30291	2.52933	0	3.61075	0.281369	0.719956	0.690127	0.563817	0.283409	-2.679
Pias4	9.33516	3.39135	10.5752	7.76723	1.76056	3.94174	0.899624	2.20064	0.0807378	-1.81948
Map2k1	11.0566	18.7848	0	9.94714	45.322	42.133	57.4441	48.2997	0.00590124	2.27966
Sgta	78.2187	60.6363	54.3467	64.4006	21.7709	109.243	25.1967	52.07	0.69725	-0.30662
Nmrk2	0	3.37946	0	1.12649	0.438596	0.748174	0	0.39559	0.558692	-1.50975
Tmem242	8.16393	9.66374	2.65891	6.82886	6.63983	9.06118	3.61906	6.44002	0.890367	-0.0845783
Dtx2	0.21327	1.0395	0	0.41759	0.578184	4.83281	0.661797	2.02426	0.326979	2.27724
Rasa4	2.80508	1.53464	0.32628	1.55533	0.434553	1.76053	1.15467	1.11658	0.617568	-0.478129
Hnrnpa2b1	48.2897	30.7693	20.7721	33.277	40.8802	34.6568	49.8818	41.8063	0.405251	0.329194
Ccdc130	1.67006	0.775243	0	0.815101	0.60368	1.54467	0.493558	0.880637	0.916422	0.111568
Prkacb	11.6257	10.3568	19.4886	13.8237	6.48895	11.0691	16.9768	11.5116	0.608634	-0.264057
Sgsh	4.07716	6.38759	18.2584	9.5744	10.1322	8.7991	8.28392	9.07175	0.915079	-0.0778006
Chd5	3.28644	0.653815	0.254848	1.39837	0.933396	1.44748	0.693751	1.02487	0.721606	-0.448298
Cstb	29.845	81.3928	0	37.0793	60.6834	58.6591	61.7413	60.3613	0.383168	0.70301
Pex5	1.90174	2.1187	1.85813	1.95952	0.206228	0.703584	0.674433	0.528082	0.00135907	-1.89167
Jkamp	55.71	39.5668	15.4225	36.8998	52.5592	70.5924	103.724	75.6252	0.111359	1.03526
Cd44	18.8128	30.5139	14.4168	21.2478	34.6816	35.9266	28.355	32.9877	0.0930262	0.634615
Slc1a2	30.8325	15.9822	7.06646	17.9604	18.9466	39.2381	56.1907	38.1251	0.190412	1.08592
Eif2ak4	1.20669	1.40037	1.31002	1.30569	2.8352	0.930076	1.87224	1.87917	0.358149	0.525282
Wdr1	11.9654	7.74476	8.23308	9.3144	9.68589	7.94953	6.87309	8.1695	0.504901	-0.189214
Slc2a9	0	0.41088	2.88279	1.09789	0	0.955126	0.653966	0.536364	0.583741	-1.03345
Wisp1	4.34857	4.73112	0	3.02656	4.86303	14.58	14.2169	11.22	0.080668	1.89032
Ndrg1	67.5588	58.1284	46.303	57.3301	72.2752	48.0746	73.2081	64.5193	0.522518	0.170439
Man2b1	1.49486	5.85489	0	2.44992	2.43157	3.88862	3.81034	3.37685	0.637162	0.462944
Klf5	6.05537	37.9473	9.39129	17.798	18.6052	39.0718	12.1435	23.2735	0.694674	0.386975
Wdr83	4.78972	1.48226	0	2.09066	6.34828	4.43011	1.1796	3.986	0.411421	0.930983
Prdx2	42.287	51.3567	28.0253	40.5563	53.855	51.1641	49.4802	51.4998	0.188382	0.344639
Polr2a	43.0794	26.8932	61.513	43.8285	42.6888	20.8058	31.2326	31.5757	0.358836	-0.473055
Senp3	40.4658	23.0012	18.1552	27.2074	0.447774	0.954788	0.915229	0.772597	0.0175332	-5.13814
Plekha8	42.6043	5.9629	5.22956	17.9322	8.12577	14.5543	14.0462	12.2421	0.672791	-0.550706
Spc25	91.7328	8.18893	27.5782	42.5	21.6808	12.4005	21.271	18.4508	0.397775	-1.20378
Ripk4	0	5.28334	1.85343	2.37892	6.99402	6.66714	5.54999	6.40372	0.0665759	1.4286
Ufd1	17.2937	11.8008	10.7015	13.2654	23.067	10.397	19.0124	17.4921	0.376854	0.399041
Zfp287	1.17902	1.0946	6.39991	2.89118	0.426183	0.727	0.958208	0.703797	0.282107	-2.03843
Letm1	2.02034	2.38068	3.29002	2.56368	4.55031	5.10286	3.1691	4.27409	0.0677812	0.737402
Ubqln1	31.3149	33.181	14.4116	26.3025	16.9792	29.9083	15.089	20.6588	0.497447	-0.348439
Cadm3	8.06965	2.30519	2.02169	4.13218	0.336572	3.06207	2.01795	1.80553	0.334939	-1.19448
Txn2	11.0483	10.6708	2.32149	8.01353	6.57019	10.5484	6.47759	7.8654	0.964728	-0.0269184
Slc1a6	9.7565	4.36723	7.94398	7.3559	0.377861	5.80113	1.23573	2.47157	0.102061	-1.57347
Slc1a3	64.6474	28.7454	25.4605	39.6177	8.85834	24.8599	20.014	17.9107	0.180949	-1.14532
Crbn	2.79236	2.39302	8.04508	4.41015	2.67869	2.38404	4.18965	3.08413	0.524721	-0.515965
Msh6	4.2305	1.9638	1.72229	2.63887	6.49914	2.11948	3.4382	4.01894	0.416235	0.606897
Fbxo11	18.8188	18.8994	18.2694	18.6625	39.4413	14.0586	30.963	28.1543	0.272361	0.593211
Mlxipl	2.70804	3.20554	7.49684	4.47014	7.78211	3.25614	4.08161	5.03995	0.795876	0.17309
Tbl2	2.2911	2.79176	0.932733	2.0052	1.55282	7.68167	3.13156	4.12202	0.33197	1.03961
Bud23	6.64374	6.78486	4.32759	5.91873	8.1652	6.34976	5.10495	6.53997	0.630142	0.143996
Nid1	6.26411	5.26413	1.407	4.31175	7.72986	3.49626	6.51129	5.91247	0.456356	0.455489
Mcm5	0.751171	4.44585	0.611622	1.93622	1.62917	1.91063	0.998981	1.51292	0.758206	-0.355899
Hmox1	4.28245	1.78912	1.39475	2.48877	3.25077	1.58437	9.49203	4.77573	0.423973	0.940285
Mprip	10.3529	18.4137	14.1104	14.2924	23.125	17.3298	18.258	19.571	0.147175	0.45347
Cic	3.35083	2.1303	1.42347	2.30153	3.87067	7.00699	3.29376	4.72381	0.132213	1.03736
Pafah1b3	4.27066	9.41661	0	4.56242	4.63118	11.5209	4.73295	6.96167	0.536285	0.609634
Prkaca	634.726	448.256	607.607	563.53	60.1371	168.372	55.3128	94.6072	0.00243376	-2.57447
Myl10	0	9.54844	4.06019	4.53621	0.675941	16.7192	8.28955	8.56156	0.497163	0.916386
Ddx39	5.81848	2.22828	0	2.68225	5.67869	1.47995	4.64279	3.93381	0.585612	0.552482
Dnajb1	15.9146	16.2961	4.57342	12.2614	36.0388	67.1045	45.027	49.3901	0.0205924	2.0101
Usp40	5.30604	6.50953	7.2005	6.33869	5.06896	3.7976	5.37637	4.74764	0.0963117	-0.416973
Kbtbd4	5.73322	4.65739	0	3.46353	2.5905	4.86087	3.17691	3.54276	0.968512	0.0326293
Celf1	64.4561	34.0006	58.9877	52.4815	26.2837	30.3011	52.9748	36.5199	0.27158	-0.523127
Ndufs3	2.06572	1.43836	0	1.16803	0	1.27375	0.305244	0.526332	0.424346	-1.15003
Por	16.4107	15.0626	20.043	17.1721	14.7626	11.7289	6.44816	10.9799	0.0953865	-0.6452
Igf1r	24.3834	37.0659	11.054	24.1678	6.92523	12.5981	18.3716	12.6316	0.23243	-0.936042
Insr	3.16395	1.74726	4.264	3.0584	4.20007	3.17868	5.51358	4.29744	0.280433	0.490701
Cyp2a5	0.723451	0.50374	0	0.409063	2.74583	3.34567	2.24494	2.77881	0.00348555	2.76407
Trim28	11.9025	4.52057	5.87351	7.43219	10.5605	5.33763	3.51758	6.4719	0.772129	-0.199599
Ube2m	22.9061	27.4687	12.4338	20.9362	3.79497	19.4208	1.69238	8.30271	0.151851	-1.33434
Adcy9	21.0658	10.6495	55.9212	29.2122	3.59873	2.66907	2.94226	3.07002	0.128842	-3.25025
Mef2c	9.2569	11.2964	8.85814	9.80381	5.38138	13.3724	10.8724	9.8754	0.978337	0.0104958
Ctr9	10.498	5.87392	7.02134	7.79775	3.8625	5.28838	5.40168	4.85085	0.11653	-0.68482
Eif4g2	44.2567	32.0487	15.1347	30.48	52.952	49.189	71.8709	58.004	0.066275	0.928287
Mrvi1	3.51478	4.89469	1.78864	3.39937	6.31278	1.52386	3.50573	3.78079	0.828988	0.153419
Pcyt1a	17.2111	45.2128	14.4384	25.6208	89.9267	59.5753	62.309	70.6037	0.0311243	1.46243
Zfp592	3.23737	4.2266	0	2.48799	4.27862	12.7258	4.75385	7.25277	0.190074	1.54355
Psmd4	65.1585	63.9642	130.46	86.5274	26.9315	47.4228	27.7009	34.0184	0.0842243	-1.34684
Tmod4	0.87345	3.64911	0	1.50752	0.473592	5.25117	3.0976	2.94079	0.462537	0.964026
Cabp5	4.15598	1.2402	0	1.79873	1.60958	6.04049	6.84298	4.83101	0.211536	1.42535
Snx6	6.50309	10.7978	0.814611	6.0385	8.40823	13.8804	11.753	11.3472	0.183058	0.910076
Mthfd2	4.73096	2.9947	2.8015	3.50905	1.86558	4.77355	3.43183	3.35699	0.890867	-0.0639143
Kit	1.68299	7.49996	2.19253	3.79183	10.6766	4.90339	4.47641	6.68548	0.349039	0.818137
Tomm40l	14.8949	13.2184	20.9264	16.3466	3.00876	6.75324	5.95556	5.23919	0.0129765	-1.64157
Pan2	25.4909	5.66993	12.6838	14.6149	3.74329	7.77715	6.04241	5.85428	0.212964	-1.31987
Cs	13.2351	14.8172	9.2972	12.4498	22.5134	18.4821	15.1854	18.727	0.0791993	0.588993
Ampd3	1.06608	1.85579	0	0.973958	2.16765	0.369766	2.36297	1.63346	0.472123	0.746002
Bcas2	40.3112	41.8652	17.2456	33.1407	32.0447	65.4061	44.5234	47.3247	0.322339	0.513991
Sh2d1a	2.17942	1.32784	0	1.16909	0.59085	1.8898	0.362301	0.947651	0.793832	-0.302954
Ctcf	15.4292	15.9001	33.6683	21.6659	5.68876	7.7062	7.25012	6.88169	0.0704266	-1.65459
Pard6a	24.6476	18.4823	0	14.3767	12.3361	35.0725	16.3894	21.266	0.536109	0.564821
Pvalb	580.581	896.793	692.075	723.15	635.06	548.983	593.295	592.446	0.244476	-0.287611
Tfap4	3.54878	3.45943	8.0906	5.03293	3.46352	2.9541	2.83171	3.08311	0.274515	-0.707013
Ranbp1	12.6026	24.4453	19.0568	18.7016	17.0831	14.5705	13.5678	15.0738	0.368139	-0.311114
Rfx5	12.2771	11.0181	22.6583	15.3178	13.7573	8.70575	12.699	11.7207	0.41892	-0.386157
Psmb4	23.0607	13.9162	71.3509	36.1093	21.2563	16.708	11.9266	16.6303	0.340529	-1.11856
Slc30a4	42.4034	14.477	11.5829	22.8211	32.1881	14.6758	24.7398	23.8679	0.929144	0.0647025
Sqor	2.93773	2.30124	2.39197	2.54365	2.98662	1.69823	2.4418	2.37555	0.711378	-0.098637
Bloc1s6	1.53856	2.94608	2.50547	2.33004	2.29411	6.40371	7.16146	5.28643	0.132474	1.18194
Metap1	23.1384	18.9457	19.5376	20.5406	42.7489	18.8251	24.2185	28.5975	0.335289	0.477411
Gpr108	50.1098	34.393	53.6236	46.0421	43.4719	41.7128	22.2136	35.7994	0.319556	-0.363018
Rsl1d1	101.619	81.8568	124.382	102.619	79.227	51.295	62.4191	64.3137	0.0599734	-0.674102
Apc	32.559	11.1366	11.7824	18.4926	13.2661	10.7426	13.7581	12.589	0.45229	-0.554793
Reep5	15.0282	30.31	10.1266	18.4883	41.5851	52.2445	42.9584	45.596	0.0174433	1.3023
Ergic3	4.94955	2.4617	2.30288	3.23804	2.3003	3.92395	1.88068	2.70165	0.639302	-0.261284
Uqcc1	4.96265	3.10995	4.04071	4.03777	1.88355	3.55729	2.85992	2.76692	0.153298	-0.545276
Ncoa2	6.23203	3.47149	1.87358	3.85903	4.6787	3.72451	5.14279	4.51533	0.649873	0.226593
Nr2c2	10.2424	3.91551	10.956	8.37131	2.61343	2.13617	2.00315	2.25091	0.0526511	-1.89494
Nr2c1	3.25529	1.81333	0	1.68954	6.70718	4.96796	6.78243	6.15252	0.0159856	1.86455
Smpd4	0.840082	0.58495	0.820817	0.748616	1.5487	1.55402	2.45789	1.85353	0.024257	1.30798
Pex1	2.02742	1.61337	0.943301	1.52803	1.41337	1.80823	1.73331	1.65164	0.733306	0.112224
Otx1	11.0639	46.2229	36.4844	31.2571	37.6434	34.1534	25.2588	32.3519	0.926244	0.0496667
Kctd20	4.45222	3.33855	4.46167	4.08415	2.22834	4.11795	1.36638	2.57089	0.165773	-0.667767
Ctns	3.98037	4.00333	3.60101	3.86157	13.4287	7.56757	6.46981	9.15537	0.0707251	1.24543
P2rx5	2.50474	3.92412	5.09855	3.84247	5.09284	0.868757	0.277587	2.07973	0.356197	-0.885638
Shpk	1.00483	0.349833	0	0.451555	0.272415	2.32348	1.55905	1.38498	0.23425	1.61689
Ephb3	18.6004	115.235	30.2897	54.7083	73.0536	105.649	47.1475	75.2835	0.586547	0.460574
Tuft1	2.4057	5.02528	9.40214	5.61104	23.479	12.9055	14.0771	16.8205	0.0459363	1.58388
Rcn1	20.1776	34.3074	27.5092	27.3314	55.4657	54.035	58.0367	55.8458	0.00255645	1.03089
Trap1	0	1.6234	4.74583	2.12308	3.16035	6.1997	2.06707	3.80904	0.416474	0.84327
Naa60	0	2.18978	0	0.729927	0.426295	1.81798	1.21986	1.15471	0.637261	0.661705
1700037C18Rik	0	1.29439	0	0.431465	0.251986	1.93431	0.206019	0.797438	0.635151	0.88613
Tyrp1	26.5154	52.8034	6.04506	28.4546	283.225	61.0664	250.601	198.298	0.0738119	2.80093
Tpr	7.57287	8.15822	5.11895	6.95001	9.76161	6.87214	10.5145	9.04943	0.220916	0.38081
Pdc	1193.06	359.41	169.132	573.866	418.715	1687.93	2015.9	1374.18	0.239544	1.25979
BC003331	14.2656	10.9519	13.7002	12.9726	20.8248	8.62718	15.0801	14.844	0.636833	0.194419
Dhx34	0.326308	2.72651	0	1.01761	0.176927	1.20724	0.144652	0.509606	0.613112	-0.997725
Napa	5.54569	6.06803	1.29012	4.30128	6.87296	15.7543	4.2144	8.94724	0.288909	1.05668
Sra1	2.8816	3.3441	0.521393	2.24903	2.60405	5.62664	4.68384	4.30485	0.175253	0.936657
Atp5g1	1.8319	0.425184	0	0.752361	0.66218	0.705983	0.406039	0.591401	0.78857	-0.347288
Snf8	5.042	5.07108	7.29833	5.8038	1.82254	2.33172	2.73181	2.29536	0.011437	-1.33828
Tbcb	27.0406	19.5526	23.7107	23.4346	29.3233	18.2768	11.526	19.7087	0.543692	-0.249808
Inpp5k	2.09457	7.10996	5.54271	4.91575	10.9311	9.80764	9.86555	10.2014	0.0257149	1.05329
Upk3bl	36.831	314.157	313.007	221.332	641.539	271.994	136.74	350.091	0.506866	0.66152
Eps8l1	6.95692	5.53613	2.42764	4.97356	2.82908	8.61777	1.21157	4.21947	0.787459	-0.237218
Clint1	3.88639	20.7467	8.78997	11.141	10.5362	9.1862	6.60419	8.77552	0.669163	-0.344327
5430419D17Rik	24.8436	4.50739	2.56414	10.6384	4.07907	11.0037	7.67818	7.58699	0.701224	-0.487679
Htra1	13.0229	4.35256	3.39313	6.92285	5.93133	6.98617	5.31119	6.07623	0.798378	-0.188191
Zbtb17	2.70776	1.34673	3.77953	2.61134	0.209739	3.57781	1.37183	1.71979	0.503076	-0.602557
Fblim1	0.336485	0.702885	0	0.346457	3.10157	1.55611	2.68494	2.44754	0.0140732	2.82059
Hspb7	5.41608	33.5639	21.1675	20.0492	9.10361	18.7854	8.40331	12.0974	0.417635	-0.728841
Ccdc159	2.06099	2.39178	0	1.48426	1.48998	0.635417	0.304545	0.809981	0.46085	-0.873781
Mob1b	10.0759	6.1823	23.8811	13.3798	2.48821	2.35292	4.28974	3.04362	0.128442	-2.13619
Atp6v1b2	129.193	65.3519	82.4043	92.3164	64.2249	117.663	76.0692	85.9857	0.812829	-0.102491
Eps15l1	1.78034	2.47931	1.4496	1.90308	4.94724	5.14585	1.97306	4.02205	0.118767	1.07959
Tep1	1.41068	2.1828	4.8497	2.81439	1.61476	0.434923	1.7371	1.26226	0.238561	-1.15682
Ttc5	1.47573	1.54133	0	1.00569	2.6005	1.70617	2.45322	2.2533	0.0955657	1.16385
Osgep	5.16828	4.65712	0	3.27513	4.61553	5.48323	5.92989	5.34288	0.288001	0.706065
Aamp	376.88	327.348	583.361	429.196	75.484	130.97	39.2203	81.8913	0.0137634	-2.38986
Tmbim1	6.87127	19.2204	10.6107	12.2341	42.2027	18.4087	19.169	26.5935	0.171132	1.12016
Arpc2	88.5222	163.341	168.179	140.014	178.791	130.319	104.318	137.809	0.951087	-0.0229002
Kmt2b	3.75085	4.24404	2.29052	3.42847	0.169478	0.722757	1.17778	0.690005	0.0139069	-2.31289
Tmem147	16.184	28.1723	32.9434	25.7665	25.594	41.1644	25.708	30.8221	0.520352	0.258468
Rps9	49.9508	61.6945	87.1524	66.2659	49.6536	41.5255	26.6245	39.2678	0.104204	-0.754919
Tfpt	1.24872	6.0864	0	2.44504	1.35413	2.88742	2.21423	2.15193	0.885365	-0.184229
Ggt1	1.75868	1.83686	0	1.19851	1.19196	2.64329	1.16943	1.66823	0.576169	0.477072
Crip2	10.7173	26.865	0	12.5274	17.8205	21.4775	15.5199	18.2726	0.512289	0.544592
Crip1	1.31554	1.37402	5.35571	2.68176	0.713296	4.86707	0.874766	2.15171	0.794736	-0.317693
Cbfa2t3	5.73162	6.36055	11.0837	7.72529	9.61455	3.97597	4.44644	6.01232	0.526612	-0.361667
Fbln1	16.8237	5.49858	6.15024	9.49084	7.4465	3.65198	6.84913	5.98253	0.414334	-0.66578
Pgrmc1	8.8836	5.62333	0	4.83564	5.25465	24.2764	11.8143	13.7818	0.219597	1.51098
Gcat	9.59736	30.5995	3.29027	14.4957	15.0635	19.6224	6.04587	13.5773	0.925025	-0.0944334
Tek	0	1.32969	0	0.443231	0	1.32471	2.39855	1.24109	0.387312	1.48547
Elovl1	4.40121	8.0445	12.5425	8.32941	13.7217	14.7565	3.65823	10.7121	0.605051	0.362962
Med8	9.49502	17.0504	17.0897	14.5451	43.354	20.1065	18.3873	27.2826	0.205655	0.90745
Cdc20	0	3.35413	0	1.11804	2.61186	1.48513	0	1.36566	0.863373	0.288626
Adamts4	1.24716	3.4736	0.507735	1.74283	2.02867	0.865145	3.73185	2.20855	0.721979	0.341667
Nectin4	0.400351	28.1552	9.77925	12.7783	15.4122	51.6558	6.21163	24.4265	0.509148	0.934757
Pfdn2	164.914	70.084	20.1731	85.0571	18.8911	52.6345	25.3985	32.308	0.293794	-1.39654
Rnf114	8.93751	14.6245	3.63857	9.06686	7.99589	17.1529	13.867	13.0053	0.396508	0.520421
Neurl1a	41.8193	31.0127	47.0613	39.9644	24.7026	36.0065	15.0719	25.2603	0.127923	-0.661843
Epha2	1.60431	3.79809	2.09003	2.49748	2.60962	2.37418	1.13791	2.04057	0.601423	-0.291502
Rbm14	23.3971	11.217	19.9874	18.2005	18.0933	10.8202	14.1126	14.342	0.409547	-0.343728
Actn3	7.25501	16.5983	2.53166	8.795	12.9251	11.0241	5.28366	9.74428	0.850681	0.147871
Zdhhc24	3.08583	0	0	1.02861	2.23088	3.80553	1.59594	2.54412	0.282152	1.30647
Bbs1	6.71794	3.55506	8.75186	6.34162	4.37103	12.1786	10.721	9.09021	0.387012	0.519462
Nsmf	5.51365	6.3986	2.49408	4.80211	0.166086	8.92446	0.543155	3.21123	0.634163	-0.580542
Pdk1	3.47022	5.63808	1.25579	3.4547	9.09432	9.36156	9.57193	9.3426	0.00983187	1.43527
Ptbp1	6.32791	7.93103	4.6371	6.29868	6.86209	19.6069	10.5193	12.3294	0.197504	0.968987
Mvd	4.84039	5.61728	6.5686	5.67542	3.93675	5.9693	1.43049	3.77885	0.248254	-0.586782
Cyba	10.1039	10.0506	16.4537	12.2027	15.6527	10.0129	14.0771	13.2475	0.719404	0.11852
Itih3	0	1.14816	0.671304	0.606488	0.447035	0.381285	0.913719	0.58068	0.948133	-0.0627369
Tmem110	15.8154	15.082	16.7965	15.898	6.33823	7.314	5.94408	6.5321	0.000128575	-1.28322
Sfmbt1	2.08366	2.53899	0	1.54088	2.25956	0.883308	1.23158	1.45815	0.929936	-0.0796218
Prkag3	0.407309	0.28361	2.65313	1.11468	0.220847	0.188364	1.98616	0.798457	0.761348	-0.481346
Cryba2	357.015	2.62595	0	119.88	6.13447	23.8356	197.273	75.7478	0.757257	-0.662319
Atp7b	0.691643	0.481592	0	0.391079	0.75003	0.959573	0.715412	0.808338	0.128761	1.0475
Defb2	4.91709	0	0	1.63903	0	9.09584	4.35949	4.48511	0.409963	1.4523
Rundc3a	83.1191	15.623	50.6544	49.7988	0.82947	13.6778	2.48658	5.66461	0.0908623	-3.13606
Slc4a3	3.1393	6.43626	4.82818	4.80124	0.756514	2.25836	0.541197	1.18536	0.0298214	-2.01809
Cdt1	3.34331	3.99077	3.11109	3.48172	4.40245	2.42966	1.69381	2.84197	0.493719	-0.292909
Runx1t1	19.7851	4.32973	3.06848	9.06112	0.919515	4.61849	3.5083	3.01543	0.33222	-1.58732
Aprt	3.71446	4.52617	33.2684	13.8364	11.0771	14.6012	7.40978	11.0294	0.791613	-0.327115
Gtf2h1	52.2688	53.8924	21.2793	42.4802	36.5158	43.696	57.7041	45.9719	0.790591	0.113965
Hfe	2.93897	1.75406	2.05112	2.24805	3.87001	1.55332	3.35017	2.9245	0.438471	0.379514
Slc5a6	3.00619	1.83156	0	1.61258	1.83373	1.7378	2.83187	2.13447	0.609096	0.404501
Aplp1	4.47379	7.96082	0	4.14487	0	7.58615	4.84789	4.14468	0.999955	-6.67e-05
Qrich1	5.49276	5.40722	6.16874	5.68957	7.39421	1.92704	3.77835	4.36653	0.460816	-0.381833
P4htm	2.31318	0.536891	11.9285	4.92619	0.836152	2.13951	0.170905	1.04886	0.340353	-2.23166
Usp19	47.2384	32.4477	27.3743	35.6868	29.1897	22.0427	24.5252	25.2525	0.173879	-0.498963
Pola1	1.36136	2.72527	0	1.36221	4.24433	4.32834	3.62095	4.06454	0.0298043	1.57714
Cdc42	72.8114	68.6545	46.1104	62.5254	108.293	113.41	121.04	114.248	0.00470027	0.869651
Pknox1	5.87526	6.96976	3.54354	5.46285	5.42734	5.63541	6.17362	5.74546	0.79824	0.0727676
Gmnn	6.14217	14.256	11.6692	10.6891	17.7618	11.362	10.8913	13.3384	0.462191	0.319437
Acot13	36.2834	32.282	42.6729	37.0794	43.7181	23.305	44.6789	37.234	0.984743	0.00600209
Cdk4	0.923185	1.60704	1.50336	1.34453	1.2514	4.26936	2.04624	2.52233	0.273143	0.90766
B4galnt1	4.34196	1.81399	0	2.05198	0.235425	2.20878	1.15487	1.19969	0.570827	-0.774353
Mettl1	8.77025	9.33972	10.0813	9.3971	6.15393	8.82753	5.71742	6.89963	0.0749167	-0.445698
Tspan31	34.1932	15.2376	43.4318	30.9542	6.67434	15.1805	8.79154	10.2155	0.0753056	-1.59938
Kif5b	12.5737	21.3228	25.0991	19.6652	13.5251	10.2228	16.0025	13.2501	0.190096	-0.569635
Saal1	2.78412	2.3263	7.25407	4.1215	2.81787	2.14591	0.905079	1.95629	0.264219	-1.07505
Krt23	0	5.33803	0	1.77934	9.8722	1.77267	3.39845	5.01444	0.348245	1.49474
Cnp	3.29698	24.3917	7.38232	11.6903	3.12839	3.62121	2.37502	3.04154	0.252231	-1.94244
Sulf2	10.9841	10.4941	14.1432	11.8738	15.928	11.1045	18.1181	15.0502	0.250612	0.341998
Sod2	61.9652	52.4311	22.3528	45.583	113.34	59.852	76.6701	83.2874	0.12953	0.869603
Stambp	0.719218	2.00317	0	0.907463	2.41779	1.92914	2.48687	2.27793	0.0885463	1.32781
Ezh1	13.5055	10.9478	23.6342	16.0292	10.6017	8.66947	7.23798	8.83637	0.146106	-0.859175
Hap1	11.1503	6.37754	1.94546	6.4911	3.88657	21.1787	4.41332	9.82621	0.62293	0.598173
P3h4	67.4802	70.9593	261.264	133.235	105.285	29.6147	46.3971	60.4322	0.344702	-1.14058
Ctnnb1	185.442	378.924	227.193	263.853	851.685	279.721	909.136	680.181	0.117615	1.36618
Eif1b	298.61	135.521	123.738	185.956	242.863	202.211	255.292	233.455	0.463524	0.328182
Psmd2	60.1668	56.3762	97.9785	71.5072	18.5266	35.3821	11.031	21.6466	0.029921	-1.72395
Vars	0	2.4207	1.74194	1.38755	0.289999	0.371019	0.355647	0.338888	0.219683	-2.03366
Slc44a4	0	3.02001	1.56954	1.52985	2.09038	1.56006	1.06816	1.57287	0.964973	0.0400052
Abhd16a	5.58899	3.89162	0	3.16021	6.56587	7.96945	6.60693	7.04742	0.0863537	1.15708
Neu1	37.3623	26.8546	15.0471	26.4213	11.3271	20.6228	10.3294	14.0931	0.163409	-0.906712
Ddah2	228.77	200.591	384.804	271.388	221.538	78.8035	116.02	138.787	0.137178	-0.967483
Clic1	79.1955	415.611	161.547	218.784	179.446	286.444	220.622	228.837	0.928957	0.0648127
Lsm2	2.85478	4.96947	1.54962	3.12463	1.28991	3.96067	2.10921	2.45326	0.625439	-0.348983
Atp1a2	591.745	1129.12	9634.53	3785.13	514.491	256.315	414.971	395.259	0.311645	-3.25947
Atp1a4	0	4.27155	0	1.42385	0.887	0.75654	0.181299	0.60828	0.601472	-1.22699
Casq1	9.99297	43.3544	5.00708	19.4515	20.4227	57.2336	27.2608	34.9724	0.400489	0.846335
Zfp775	10.2478	6.15134	6.90539	7.76818	12.8373	7.19051	7.98914	9.33899	0.508717	0.26569
Scube2	0.722231	1.00578	0	0.576004	0.5874	0	1.12058	0.569326	0.988639	-0.0168255
Mrpl49	28.7402	19.4054	1.41824	16.5213	16.5276	36.6514	32.8164	28.6651	0.296209	0.794974
Dennd2c	1.0934	8.37473	4.98555	4.81789	15.0585	8.49502	7.17364	10.2424	0.16736	1.08808
Mark3	6.49361	6.02867	10.8263	7.78285	2.76641	5.21956	3.49546	3.82714	0.0795531	-1.02403
Gatad1	31.304	28.5616	16.4064	25.424	30.63	35.2769	38.76	34.889	0.139829	0.456581
M6pr	24.0961	29.8	15.8128	23.2363	92.4309	30.7693	48.1478	57.116	0.14588	1.29751
Lrrc8a	2.78498	4.36317	1.1338	2.76065	6.60643	7.08369	7.71613	7.13542	0.0113675	1.36999
Ppp2r1a	16.8857	19.1833	3.61808	13.229	7.22807	17.0564	10.2432	11.5092	0.776213	-0.200917
Fance	130.983	64.9582	91.3046	95.7487	49.05	49.8978	54.3053	51.0844	0.0812019	-0.906371
Tinf2	2.12596	1.26884	1.48372	1.62617	2.79945	1.82589	2.01951	2.21495	0.208906	0.445793
Dus3l	0.6512	0.453431	2.12089	1.07517	0	1.80692	0	0.602308	0.586085	-0.835996
Gtpbp3	3.01147	0.524223	0	1.17857	2.24516	1.56677	0.500619	1.43752	0.818784	0.286549
Tgfbr1	3.90192	11.5069	0	5.13628	20.9076	13.799	24.4195	19.7087	0.0339595	1.94004
Homer1	7.76405	4.44697	5.30205	5.83769	5.77141	0.984509	6.0509	4.26894	0.460083	-0.451519
Rad51c	3.42088	2.85835	7.24194	4.50706	1.29838	1.10741	1.06153	1.15578	0.0719576	-1.96332
Cav1	17.8537	18.4958	12.055	16.1348	51.9439	17.7216	27.6044	32.4233	0.191439	1.00685
Arpp19	11.1941	19.8022	8.86821	13.2882	10.0066	18.6087	19.1788	15.9314	0.585034	0.261724
Bcl2l1	14.7159	18.8995	27.6918	20.4357	12.2346	18.753	6.08864	12.3587	0.201551	-0.725562
Khsrp	4.88628	10.9921	6.12082	7.33308	2.24179	5.0409	3.83231	3.705	0.148812	-0.984946
Dio2	2.57904	3.77116	2.93989	3.0967	3.07643	3.57811	4.57315	3.74257	0.315952	0.273298
Ccdc124	6.18986	6.77286	1.43998	4.8009	0.479456	5.31619	2.74396	2.84653	0.422978	-0.754099
Cct4	79.9657	61.8945	113.942	85.2675	93.2973	43.9149	69.7897	69.0006	0.479541	-0.305387
0610009B22Rik	27.0489	24.0659	9.7884	20.3011	36.6654	61.8503	79.9385	59.4848	0.0452628	1.55096
Cpt1c	1.07027	1.11784	0.435719	0.87461	0.580309	1.73235	0.237225	0.84996	0.963249	-0.0412449
Zfp655	4.28643	3.35772	0.872528	2.83889	6.39138	2.60177	1.78141	3.59152	0.688919	0.339266
Rhoa	14.0085	27.7297	18.9015	20.2132	8.57212	17.6767	9.31496	11.8546	0.167485	-0.769853
Zmiz1	9.22127	8.839	5.46049	7.84025	15.6489	6.86746	13.8029	12.1064	0.218848	0.6268
Ankrd26	1.65417	0.143975	6.39761	2.73192	1.00902	0.478118	0.366647	0.617928	0.326964	-2.1444
Aldh16a1	0	0.557232	1.73761	0.764946	1.15711	0.24673	0.709522	0.704453	0.921377	-0.118854
Hnrnpa0	134.403	261.648	57.4529	151.168	236.538	359.728	507.678	367.981	0.0923707	1.28348
Prrg2	42.9984	127.851	108.816	93.2218	77.1885	57.2367	48.168	60.8644	0.298404	-0.615068
Hnrnph1	10.0118	7.32871	2.9263	6.7556	3.47979	20.5384	9.10403	11.0408	0.473941	0.708683
Ift43	4.54183	3.79498	13.3131	7.21662	9.35796	18.9038	8.05357	12.1051	0.34655	0.746219
Id3	87.0855	224.476	20.454	110.672	226.558	404.672	451.752	360.994	0.0515938	1.70569
Tcap	91.7546	516.618	211.246	273.206	123.518	200.459	135.349	153.108	0.403702	-0.835437
Arid1a	13.0683	8.1895	9.78925	10.349	5.73944	8.40053	7.99455	7.37817	0.147526	-0.488156
Crlf1	0	5.71671	0	1.90557	6.9247	10.1249	0	5.68321	0.346512	1.57648
Ctsd	681.282	835.935	2294.7	1270.64	711.47	399.437	485.255	532.054	0.230253	-1.25591
Rplp1	114.207	156.952	205.556	158.905	50.5168	62.5453	13.3231	42.1284	0.0181669	-1.9153
Abhd8	10.6623	12.2883	0.598726	7.8498	3.98704	18.3634	2.77077	8.37373	0.936712	0.0932148
Ift22	2.49398	2.31542	3.38443	2.73128	2.70452	2.49896	0.737053	1.98018	0.347659	-0.463946
Fzd3	20.2632	11.6626	9.34615	13.7573	5.39819	15.0585	10.9558	10.4708	0.491362	-0.393827
Mid1ip1	41.5804	39.2576	55.0873	45.3084	76.4246	34.2216	34.0534	48.2332	0.854286	0.0902461
Ap2s1	11.2071	16.3164	38.1595	21.8943	8.83867	4.2405	4.9681	6.01576	0.131277	-1.86374
Fgfrl1	17.7896	29.2781	24.5801	23.8826	58.4585	20.9414	34.4121	37.9373	0.287599	0.667659
4930432K21Rik	0	2.1701	1.01505	1.06172	0	2.59436	0.552637	1.049	0.990534	-0.0173868
Fhl2	2.37171	1.10095	5.14962	2.87409	9.00174	3.29047	9.81287	7.36836	0.131412	1.35824
Emc10	67.3509	58.3521	25.117	50.2733	37.912	33.5247	30.5403	33.9924	0.279316	-0.564582
Clstn3	15.9994	4.20391	2.94952	7.7176	3.1099	14.7981	4.01463	7.30755	0.945156	-0.0787636
Fbxw9	8.42287	5.2475	10.8286	8.16631	6.48988	6.97043	7.4677	6.976	0.508318	-0.227284
Fnbp4	4.55632	4.28297	0.370987	3.07009	2.09991	3.68746	4.14062	3.30933	0.879961	0.108255
Cers4	22.6229	9.4514	16.3292	16.1345	4.70761	16.5698	11.8176	11.0317	0.376431	-0.548494
Scrn3	23.0486	6.50624	13.6946	14.4165	10.6394	6.48185	12.2885	9.80327	0.41611	-0.556384
Phax	17.5405	23.9572	24.1694	21.889	16.8265	53.6626	34.0934	34.8608	0.298309	0.671399
Tle1	6.5422	4.43546	3.64466	4.87411	7.46787	2.1497	8.31886	5.97881	0.629056	0.29472
Snrpb2	91.3371	45.3228	144.464	93.7079	34.1543	41.026	45.1437	40.108	0.136458	-1.22428
Ubc	203.21	131.75	228.772	187.911	277.705	120.108	138.342	178.718	0.88098	-0.0723614
Prpf31	1.37867	0	0	0.459556	1.49505	1.6577	0.977859	1.37687	0.142379	1.58308
Sertad1	89.2687	117.323	499.707	235.433	63.5279	42.8313	40.5621	48.9738	0.232358	-2.26524
Carhsp1	4.2112	13.9283	0.857215	6.33222	11.1313	8.52037	10.5009	10.0509	0.404919	0.666534
Elk3	0.659215	5.50814	3.75724	3.3082	7.32735	8.23123	3.9451	6.50123	0.172769	0.974666
Herpud2	5.63321	2.85266	1.66789	3.38459	11.5233	3.07879	4.88089	6.49433	0.332608	0.940202
Rdh13	1.59181	1.74174	1.85156	1.72837	1.60289	2.10328	1.10888	1.60502	0.698993	-0.106824
Arpc5	19.1088	35.7872	25.7526	26.8829	28.2247	13.7127	18.4024	20.1133	0.354071	-0.418541
Elavl2	5.05136	0.628084	1.17513	2.28486	1.07599	1.66861	1.27958	1.34139	0.538151	-0.768371
Pou2f2	4.00263	4.81397	0.888829	3.23514	1.08513	1.34622	1.93567	1.45567	0.219198	-1.15214
Mgst1	12.6652	17.1189	0	9.92804	52.9179	29.2858	73.6489	51.9509	0.0382382	2.38757
Nfib	19.5523	40.3542	24.329	28.0785	40.5573	21.3303	53.6054	38.4976	0.40827	0.455304
Rab25	0	6.24179	0	2.0806	5.34652	7.04751	2.3843	4.92611	0.316376	1.24345
Ubqln4	1.08491	0.251809	0	0.445575	1.37258	4.01384	2.2444	2.54361	0.0676442	2.51314
Rbfox1	12.2838	14.8424	20.0036	15.71	11.3619	12.5312	16.6566	13.5165	0.474377	-0.216954
Rps18	0.602053	0.83842	0	0.480158	0	2.2274	0.26689	0.831431	0.661954	0.792088
Rps15a	4.06621	7.16154	4.28457	5.17077	2.85318	8.84922	4.55939	5.4206	0.908598	0.0680719
Ncaph2	1.07173	3.23375	0.581754	1.62908	0.968506	2.64338	1.10856	1.57348	0.957285	-0.0500938
Hipk1	31.0551	24.5898	17.6777	24.4409	76.2195	38.8275	55.3714	56.8062	0.0479445	1.21675
Gprc5b	2.91521	4.73635	3.16484	3.60547	4.74196	3.89471	5.7436	4.79342	0.203032	0.410869
Man1a2	8.4687	6.15885	5.20987	6.61248	6.02037	4.78676	5.17241	5.32651	0.281534	-0.311999
Acyp1	17.388	15.8908	14.1577	15.8122	12.3741	21.6109	12.0439	15.343	0.892887	-0.0434582
Cd163	1.37311	3.25074	0	1.54128	4.76489	2.28604	3.53046	3.52713	0.168551	1.19436
Hdac5	0.683241	1.78403	0	0.822424	0.463074	3.3177	0.832921	1.5379	0.527812	0.903007
Rala	20.1755	46.8275	16.8486	27.9505	46.2818	36.1253	37.3805	39.9292	0.297568	0.514568
Vdac3	3.5971	2.312	4.95651	3.62187	1.20023	2.94314	2.69854	2.28064	0.225953	-0.667296
Slc1a7	93.7321	17.0934	23.9859	44.9372	6.5343	27.8662	12.2675	15.556	0.310005	-1.53044
Vps72	4.53335	3.7305	8.05344	5.43909	1.78765	3.8118	2.7404	2.77995	0.140715	-0.968306
Gabpa	1.84596	0.550863	2.14718	1.51467	2.85971	1.46346	2.92255	2.41524	0.257792	0.673163
Bmp7	2.61209	5.45641	7.29198	5.12016	6.87916	6.21251	8.10557	7.06575	0.25622	0.464654
Dynll1	1.54212	2.9529	0	1.49834	2.71749	7.84487	5.63988	5.40075	0.0848859	1.84979
Pdcl	10.3952	7.51661	0	5.97062	5.41961	7.95068	14.0018	9.12404	0.475671	0.611793
Tmem184b	3.03381	1.64301	2.74467	2.47383	3.83824	3.74138	3.43693	3.67218	0.0530048	0.569891
Nf2	1.53817	0.918024	0.715665	1.05729	1.31058	1.11782	0.779279	1.06923	0.96935	0.0162047
Zmat5	3.60508	5.02044	9.78448	6.13667	0.651569	3.33441	1.06542	1.6838	0.095208	-1.86573
Ewsr1	8.37829	4.9499	2.8941	5.40743	2.61554	8.2189	5.96505	5.59983	0.936865	0.0504405
Ap1b1	56.5758	18.9596	45.8191	40.4515	28.2153	31.6207	14.8871	24.9077	0.274822	-0.699601
Tbx1	4.21979	4.70119	1.37434	3.43177	6.40642	1.56119	1.87063	3.27941	0.939263	-0.0655176
Gnat2	7.51109	2.09199	1.63085	3.74464	0.814515	9.0313	4.21757	4.6878	0.771916	0.324081
Bcl2l13	1.98004	5.39992	2.14959	3.17652	2.50505	4.19691	3.07212	3.25803	0.949888	0.0365531
Lnpk	3.1128	2.62375	1.06716	2.2679	4.79687	2.12144	4.72072	3.87967	0.207861	0.774575
Fam163b	3.54782	0	0	1.18261	0	2.1095	0.449356	0.852953	0.818497	-0.471432
Rarres2	1.1293	0.393167	1.83901	1.12049	0.918476	1.04451	2.00248	1.32182	0.728088	0.238394
Pttg1ip	18.5675	51.445	35.2756	35.096	65.6483	50.2682	64.9903	60.3023	0.078729	0.780904
Ube2g2	34.5471	38.6601	1.00461	24.7373	21.0732	59.9124	27.0742	36.0199	0.54248	0.54211
Met	2.92951	6.25545	4.45252	4.54583	20.3316	8.76092	13.6791	14.2572	0.0495927	1.64908
Slc16a12	1.48083	1.80443	0	1.09509	4.41606	3.08172	1.14879	2.88219	0.179291	1.39612
Syn2	3.4128	0.891127	0	1.43464	0.925225	3.55114	1.13467	1.87035	0.758697	0.382613
Elk1	11.9843	4.07532	1.36157	5.80707	6.95136	6.70229	10.5017	8.05179	0.546828	0.471499
Nav1	4.50703	5.31088	7.33946	5.71912	3.71262	4.40914	4.84122	4.32099	0.197101	-0.404431
Tnpo1	40.3954	15.647	32.4553	29.4992	23.9335	17.8153	33.6799	25.1429	0.640435	-0.230529
Myod1	2.41759	2.2445	5.24923	3.30377	0	1.11804	0.357239	0.49176	0.0521929	-2.74809
Rnmt	4.29132	4.55322	1.66385	3.5028	8.19916	7.74925	10.2364	8.72827	0.0120652	1.31719
Kcnq1	0.732819	0.765394	0	0.499404	0	0.677799	0.974574	0.550791	0.899385	0.141297
Srp14	125.499	179.14	8.17475	104.271	113.638	542.078	226.429	294.048	0.240492	1.49571
Cdk9	0.325247	0.905879	0	0.410375	0	0.601655	0.432545	0.344733	0.847405	-0.251463
Tor2a	0	1.71189	0	0.57063	0.799827	3.86573	1.7438	2.13645	0.217621	1.90459
Fpgs	2.76118	2.74659	5.78113	3.76296	2.13876	2.73629	0.874306	1.91645	0.183231	-0.973432
Mkl2	3.16958	6.27248	4.34653	4.5962	9.40694	8.2548	12.0541	9.90527	0.0212291	1.10775
Cbx5	22.9803	28.5239	26.5752	26.0265	9.6611	16.4803	21.334	15.8251	0.053156	-0.717763
Apobec3	1.23271	4.80668	3.61332	3.21757	4.6787	0.79811	1.85796	2.44492	0.647095	-0.396184
St6galnac1	2.50788	11.3506	0	4.61948	4.07939	17.9768	4.72491	8.92704	0.491072	0.95045
Vav2	0.216878	0.453038	1.05953	0.57648	1.7639	10.3307	2.69198	4.92884	0.185555	3.09591
Ppp2cb	2.04182	2.13258	0	1.39146	0	4.24916	4.07311	2.77409	0.423564	0.995411
G0s2	15.4965	17.9837	5.60782	13.0293	13.0703	3.98139	11.4493	9.50032	0.494763	-0.455715
Dmap1	1.13787	2.77305	3.70593	2.53895	1.54241	0.78933	0.252209	0.861315	0.116055	-1.55962
Mcu	35.6766	46.6722	37.6753	40.008	45.957	39.8976	58.9483	48.2676	0.276376	0.270767
Bcr	12.2672	6.2469	11.0318	9.84865	4.07026	5.08039	3.08427	4.0783	0.0399857	-1.27196
Kcnd1	0.567321	1.18508	0	0.584133	1.38423	1.04945	1.38321	1.2723	0.128426	1.12307
Tfcp2	9.22901	3.8557	7.51448	6.86639	6.00486	2.34743	5.93226	4.76151	0.350276	-0.528133
Pou6f2	4.72351	2.69099	4.19563	3.87004	0.465659	2.87948	2.56982	1.97165	0.122666	-0.972943
Pou6f1	3.91457	4.54286	2.12489	3.52744	1.29709	8.24706	1.83173	3.79196	0.915709	0.104323
Ubp1	40.0386	19.9762	22.5892	27.5347	28.8887	48.1131	23.7586	33.5868	0.567499	0.286644
Nuak2	0.76516	1.33195	1.86903	1.32205	0	3.71549	1.69597	1.80382	0.689301	0.44828
Ick	6.50691	3.98708	2.33116	4.27505	1.69349	4.69433	3.63448	3.34077	0.566786	-0.355761
Sdhb	44.2077	105.405	53.4471	67.6865	153.625	67.2184	92.3446	104.396	0.314696	0.625125
Snap47	13.5772	3.93909	9.21239	8.90956	11.0425	6.54053	5.26641	7.61648	0.714462	-0.226229
Kdsr	20.9853	11.9204	22.7823	18.5627	16.0695	12.6844	13.2197	13.9912	0.264056	-0.407882
Vps4b	7.41015	7.97408	13.4383	9.60751	20.5458	10.1249	10.8999	13.8569	0.333188	0.52837
Rps25	5.01576	2.71638	12.7056	6.81259	6.64789	3.09279	2.96465	4.23511	0.472452	-0.685805
Taz	5.87136	6.03502	14.1142	8.67351	6.36701	4.26685	5.82525	5.48637	0.31744	-0.660765
Aldh3a2	1.6014	1.67259	0	1.09133	3.32846	3.57949	5.08762	3.99853	0.0198899	1.87338
Tmem115	2.05066	1.90383	0	1.31816	0.370628	3.16116	1.51509	1.68229	0.745078	0.351899
Hyal2	4.09882	2.5369	0	2.21191	3.70403	5.89724	1.81701	3.80609	0.395939	0.783019
Hyal1	0.397065	1.10591	4.52619	2.00972	1.07646	7.16144	1.76019	3.33269	0.597251	0.729693
Tusc2	36.9677	21.0606	17.7864	25.2715	19.5887	29.9182	35.7551	28.4207	0.699076	0.169426
Nprl2	6.70513	3.63128	8.49252	6.27631	8.88697	4.13447	4.6237	5.88171	0.858237	-0.0936797
Slc38a3	29.5566	5.34296	3.23961	12.7131	3.54418	24.5775	6.04727	11.3896	0.907853	-0.158589
Cacna2d2	27.5523	13.403	14.1363	18.3639	4.0929	10.0364	9.20227	7.77718	0.0997187	-1.23955
Rassf1	8.21058	4.82375	8.77439	7.26957	5.00833	5.45828	3.63974	4.70212	0.129851	-0.62856
Epn3	1.84376	14.3787	9.0074	8.40995	7.79767	12.6194	3.92322	8.11345	0.949702	-0.0517822
Rnf112	4.58745	1.06475	3.11268	2.92162	0.829118	0.353585	0.169468	0.450724	0.0763559	-2.69646
Slc3a2	16.1488	17.7544	19.3771	17.7601	13.8253	25.3525	14.5059	17.8946	0.973801	0.0108827
Nxf1	5.26655	3.84173	1.63358	3.58062	3.94341	5.79898	2.22348	3.98862	0.796108	0.155681
Stx5a	3.3568	1.43836	0.42049	1.73855	0.700032	3.22418	1.717	1.88041	0.90622	0.113159
Slc47a1	0.886618	3.39544	3.60953	2.63053	9.61463	5.33033	4.32341	6.42279	0.108701	1.28785
Prox1	37.18	15.1846	14.8453	22.4033	5.81519	27.6927	24.3266	19.2782	0.771201	-0.216744
2610507B11Rik	24.7168	31.3347	17.7655	24.6057	23.476	27.9063	14.6596	22.014	0.663324	-0.160571
AI597479	15.1793	8.45548	10.5937	11.4095	12.2279	8.22321	15.5728	12.008	0.846914	0.0737567
Tmem86a	15.1005	16.6018	7.76536	13.1559	23.7009	15.8044	25.3668	21.6241	0.102819	0.716932
Optc	15.1427	2.02767	0	5.72347	3.47368	11.5817	15.491	10.1821	0.493267	0.831079
Ifi35	6.94714	13.3026	2.82826	7.69266	5.6502	18.8751	5.00445	9.84323	0.713306	0.35565
Rdm1	13.3308	35.8029	34.1133	27.749	14.4561	12.3299	3.79898	10.195	0.0911296	-1.44457
Nedd8	220.021	202.888	164.621	195.844	198.614	216.702	176.091	197.136	0.951951	0.00948815
Gosr1	5.94431	3.65208	0	3.1988	2.2751	1.13194	0.620025	1.34236	0.360336	-1.25276
Mrpl52	31.1032	64.9715	72.6716	56.2487	40.3279	36.898	34.7698	37.3319	0.215548	-0.591412
Kansl3	12.4568	9.60303	3.26014	8.44	9.64886	19.0312	23.2717	17.3173	0.141573	1.0369
Eya4	0.955333	2.9934	1.81499	1.92124	2.93528	1.17814	2.82332	2.31225	0.658165	0.267256
Ebf3	1.78789	1.01856	0.529361	1.11194	0.528768	0.826827	1.08078	0.812124	0.494728	-0.453303
Myt1	10.4277	3.4852	2.37734	5.43008	1.24388	6.07623	4.16034	3.82681	0.60795	-0.50483
Faf1	5.88931	2.87051	0.479522	3.07978	3.03357	4.08536	2.74126	3.28673	0.904368	0.0938253
Tsacc	2.69733	0	0	0.899109	4.38754	0	0	1.46251	0.75924	0.701882
Mettl16	3.03915	3.62771	1.41403	2.69363	2.23637	2.61019	1.7803	2.20896	0.529082	-0.286188
Apol7a	0	10.3494	0.806807	3.71873	2.41771	10.7688	0.658892	4.61514	0.853658	0.311565
Pigyl	9.65067	30.9109	40.8606	27.1407	11.5119	21.4226	13.69	15.5415	0.2971	-0.804332
Rbm25	28.5684	24.7601	52.0037	35.1107	10.5763	12.0942	14.5392	12.4032	0.0574738	-1.5012
Psen2	6.57769	6.99061	18.6041	10.7241	6.56983	11.047	9.05459	8.89047	0.681372	-0.270528
Plcd1	0	2.36333	0	0.787775	8.67578	5.38163	2.79427	5.61723	0.0616423	2.834
Fads1	11.7165	16.3164	12.0132	13.3487	39.9991	29.9017	40.2048	36.7018	0.00325875	1.45915
Lmbr1	8.71628	6.24766	3.75724	6.2404	5.28205	5.92784	5.90953	5.70647	0.730877	-0.129038
Cars	2.27816	1.26903	1.85493	1.80071	2.71752	1.47498	2.52477	2.23909	0.416659	0.31435
Wnt2	0	14.3556	7.58112	7.31223	25.2421	13.8404	10.0239	16.3688	0.216158	1.16257
Gabra1	5.5272	2.70827	2.66689	3.63412	1.33195	3.2188	4.08367	2.87814	0.577205	-0.336468
Apip	11.9977	7.30977	0	6.43582	6.50526	9.70981	4.65375	6.95627	0.897423	0.11219
Pdhx	29.3837	19.3971	26.7213	25.1674	33.5195	30.1777	33.8332	32.5101	0.0838751	0.369335
Vac14	0.861904	0.450109	0	0.437338	0.700998	0.896842	0.191041	0.596294	0.651243	0.447275
Slc5a1	2.55799	53.6884	11.9016	22.716	56.4693	42.5869	31.7508	43.6023	0.293114	0.940696
Akt1s1	6.34644	7.47837	38.9544	17.5931	2.9117	9.93377	1.51489	4.78679	0.30899	-1.87788
Tbrg1	1.15333	5.62146	5.63441	4.1364	1.25069	1.95569	2.8972	2.03453	0.250636	-1.02368
Adssl1	2.1527	6.99499	5.8426	4.99676	0.778141	13.2738	3.49906	5.85035	0.843955	0.227528
Brf1	4.81418	6.30198	2.82227	4.64615	4.07205	7.39154	7.76821	6.4106	0.317873	0.464425
Vipr2	2.0162	0.46796	2.73606	1.74007	0.1822	2.33103	2.8303	1.78117	0.970719	0.0336824
Thg1l	0.994835	0.692705	0	0.562513	0.809112	0	0.220505	0.343206	0.595553	-0.712814
Adam19	0.210782	2.78859	7.55144	3.51694	1.48574	1.46217	1.02783	1.32525	0.36671	-1.40806
Pabpc4	17.1311	18.6705	23.0454	19.6157	13.731	9.30025	7.26401	10.0984	0.021688	-0.957876
Exoc3l2	0.746869	4.94044	10.9461	5.54448	15.3884	6.73525	8.60825	10.244	0.300823	0.885652
Zfp296	0	2.05057	0	0.683523	0	2.72384	0	0.907947	0.853086	0.409618
Sugp1	0.736477	0.341873	0	0.35945	0.399324	2.49767	1.08827	1.32842	0.212092	1.88585
Dhdh	3.03668	3.52407	0.329671	2.29681	4.82977	3.93216	4.39745	4.38646	0.111569	0.933427
Zfp790	0.409982	0.570942	2.67054	1.21715	0.222296	0	1.81745	0.679914	0.592989	-0.840086
Fsd1	2.57388	1.1948	0	1.25623	1.39558	3.57095	0	1.65551	0.770274	0.39818
Fuz	0.899289	1.46108	0	0.786788	0.162534	1.10903	0.132885	0.468149	0.581983	-0.749009
Evi5	2.04676	1.03648	1.51502	1.53275	6.55772	3.52802	5.03153	5.03909	0.0190544	1.71704
Evi5l	0.70376	1.96012	2.29207	1.65198	0.381585	0.406826	0.857935	0.548782	0.0955642	-1.58989
Snapc2	0.847775	1.18061	0	0.676129	0	1.17619	0	0.392062	0.618165	-0.786217
Git1	1.23995	3.66934	3.53358	2.81429	1.34462	2.15034	0.41225	1.3024	0.181019	-1.11159
Gltp	15.3206	53.3387	60.9858	43.215	83.5309	31.4896	31.3168	48.7791	0.815981	0.174731
Bnip2	68.5831	92.1844	51.6009	70.7895	99.0852	89.7309	120.649	103.155	0.0957123	0.543209
Ccnt1	35.7036	24.6324	18.1358	26.1573	15.7179	23.6311	25.1931	21.514	0.475844	-0.281933
Scarf2	2.27092	0.632497	0	0.967805	0	8.40167	1.81205	3.40457	0.408377	1.81469
Brms1l	5.20885	2.72019	0.706861	2.87863	6.35463	1.40518	2.69392	3.48458	0.774084	0.2756
Med15	2.65985	1.54338	0	1.40108	4.08622	2.05013	1.57215	2.5695	0.344235	0.874949
Dhdds	26.9505	37.8072	29.6885	31.4821	5.58723	24.927	13.3527	14.6223	0.0603403	-1.10636
Crybg2	0.576739	9.10257	0	3.22644	9.58986	11.38	3.57935	8.18307	0.259083	1.3427
Mogat1	3.85036	2.68101	0	2.17712	4.17539	2.2258	7.68087	4.69402	0.268659	1.1084
Tjap1	5.74236	7.77469	3.63655	5.71787	3.80546	16.6714	6.36396	8.94692	0.475961	0.645914
Ehf	2.15167	22.0986	3.50388	9.25138	9.1874	13.3089	5.96146	9.48593	0.974051	0.0361209
Rpl15	21.8317	29.5583	21.726	24.372	40.773	20.7534	31.991	31.1725	0.344348	0.355048
Tmem167	5.13458	5.60439	5.64959	5.46285	4.36413	4.29984	5.29052	4.6515	0.0872337	-0.231959
Steap4	2.37673	2.97885	3.87037	3.07532	23.454	3.51725	10.9574	12.6429	0.176283	2.03952
Mplkip	9.99143	6.95704	14.6435	10.5306	7.58441	5.85281	11.6635	8.36692	0.485969	-0.331825
Rpa3	3.96051	5.51542	0	3.15864	2.86323	1.22105	2.92615	2.33681	0.660274	-0.434763
Tnpo3	32.3984	39.7772	123.602	65.2591	12.1663	14.4535	15.8847	14.1682	0.155821	-2.20352
Ttll5	2.64516	0.986695	0.461519	1.36446	0.256113	1.61648	0.209393	0.693995	0.451088	-0.975331
Zfp715	4.98049	5.09988	0.477086	3.51915	10.0076	8.12922	19.3511	12.496	0.0768929	1.82816
Rps5	11.2435	20.4755	22.5348	18.0846	9.84793	26.7984	5.75106	14.1325	0.617836	-0.355751
Adgrl1	83.8317	40.8605	43.5143	56.0688	22.443	21.5651	33.8334	25.9472	0.105534	-1.11162
Amotl1	27.8663	72.529	57.0269	52.4741	47.0248	40.384	51.7906	46.3998	0.67614	-0.177486
Gfod2	1.30183	0.453234	0	0.585023	1.0588	1.05358	1.00993	1.04077	0.298617	0.831086
Enkd1	0.81974	1.42696	0	0.748901	1.77788	5.68645	1.81695	3.09376	0.159943	2.04651
Atp6v0d1	8.36427	3.49443	6.81039	6.22303	8.16332	17.0198	4.82024	10.0011	0.388928	0.684474
Ptprs	13.5064	9.19555	14.0113	12.2378	5.31617	23.5042	3.99159	10.9373	0.850685	-0.162082
Slc41a1	25.3413	47.408	21.8764	31.5419	34.4334	45.1829	55.6274	45.0812	0.249893	0.515257
Igf2bp1	0.154897	0.86284	0	0.339246	0.419933	1.14614	0.686658	0.75091	0.292478	1.14631
Zfp651	5.73301	4.87899	8.99014	6.53405	3.33875	5.98995	2.0708	3.79983	0.183757	-0.782041
Nelfb	5.68073	4.25977	0	3.3135	3.08014	27.2816	3.48683	11.2828	0.385114	1.7677
Tmem175	0.758964	1.5854	0.823956	1.05611	2.60627	1.16997	2.80374	2.19333	0.12107	1.05436
Bcas1	4.37003	47.5792	1.29388	17.7477	10.5549	22.4143	9.51004	14.1597	0.828351	-0.325836
Tango2	7.24293	5.78492	6.24427	6.42404	6.12178	12.3146	3.68296	7.37311	0.734046	0.198792
Ndufs2	98.5545	93.906	45.402	79.2875	102.304	105.848	143.714	117.289	0.152638	0.564898
Snx31	0	2.49055	0	0.830184	2.77055	4.25351	0.679545	2.56787	0.260861	1.62907
Atraid	8.64388	18.5578	5.86505	11.0222	19.9188	12.6586	14.05	15.5425	0.367032	0.4958
Sh3bp5l	12.0412	10.1926	6.53613	9.58997	10.1133	16.2689	6.5938	10.992	0.689064	0.196854
Atad1	208.99	150.346	93.764	151.033	302.947	162.973	284.789	250.236	0.146255	0.728425
Pten	39.8811	12.5234	10.6118	21.0055	20.5639	27.3638	38.6518	28.8598	0.508309	0.458298
Pea15a	163.139	76.2702	212.531	150.647	46.3338	65.0267	43.9082	51.7562	0.0705347	-1.54136
Ly6g6e	1.17809	34.4529	0	11.877	8.30404	15.255	5.22248	9.59384	0.854503	-0.307991
Ehmt2	12.295	4.56587	20.0217	12.2942	8.5923	3.41156	5.45035	5.81807	0.241071	-1.07936
Elof1	7.04918	10.4303	0	5.82648	1.91106	14.2624	5.07796	7.08379	0.806785	0.281898
Med16	29.9106	19.7071	42.423	30.6803	14.474	15.1711	14.6851	14.7767	0.0727729	-1.05398
St3gal1	14.1397	12.5687	14.2074	13.6386	6.03547	9.18251	16.8039	10.674	0.412122	-0.353601
Tmem259	8.36212	4.47889	13.6173	8.81942	5.23155	3.71841	6.27325	5.0744	0.244881	-0.797446
Rnf170	0.721363	1.00457	4.30724	2.01106	0.260753	1.89041	0.426373	0.859178	0.413055	-1.22693
Clip3	0.762243	1.59225	3.10318	1.81923	0.413295	3.52507	0.675804	1.53806	0.827553	-0.242216
Myl2	0.769084	21.4206	12.5241	11.5713	0.417004	1.77835	0.340934	0.84543	0.148295	-3.77472
Dedd	7.93228	6.41411	10.8339	8.39342	12.7641	5.08838	5.78501	7.87917	0.861879	-0.0912159
Nit1	3.34486	2.75249	1.48553	2.52763	1.48386	1.68749	1.21318	1.46151	0.132391	-0.790322
Prdm15	0.142193	0.396038	2.08399	0.874074	0.616788	0.657588	0.189103	0.487826	0.571516	-0.841388
Rnf168	16.4693	25.7436	12.5887	18.2672	20.9577	19.1187	25.0314	21.7026	0.466726	0.248613
Tctex1d2	24.5236	10.5082	18.4317	17.8212	12.2741	8.1424	11.1501	10.5222	0.160329	-0.76016
Chp1	9.00085	25.6661	5.58378	13.4169	47.6414	121.308	54.721	74.5569	0.0654228	2.47429
Trpv4	3.31144	17.6775	11.3842	10.791	2.99248	12.9319	1.30485	5.74308	0.412014	-0.909937
Klhl3	4.30128	2.2819	0	2.19439	1.99902	7.38835	2.81473	4.06737	0.420251	0.890274
Tvp23b	41.6028	46.2555	44.8011	44.2198	124.066	41.8928	88.6429	84.8671	0.163338	0.940514
Dnajc7	166.532	110.588	185.815	154.312	35.7836	49.2037	33.0839	39.3571	0.00762079	-1.97115
Zfp385c	1.45087	0.336747	0	0.595872	0	0.670968	0.857558	0.509509	0.873727	-0.225894
Cacybp	15.6874	11.797	12.2621	13.2488	27.5589	18.5723	19.7499	21.9604	0.0472039	0.729037
Cluap1	2.63223	4.58206	3.21484	3.47638	2.85444	5.17353	5.2509	4.42629	0.385424	0.348513
Zswim7	10.2439	4.27972	13.3454	9.28968	14.4413	11.3698	9.99049	11.9339	0.423277	0.361361
Ndufa2	498.157	858.039	1537.05	964.416	845.854	582.007	410.284	612.715	0.346424	-0.65444
Glis2	2.05769	3.10434	0	1.72068	5.57849	7.7714	9.88187	7.74392	0.0174165	2.17009
Cox6c	2.94309	2.92754	0.684666	2.1851	2.0517	9.9163	3.91401	5.294	0.279688	1.27666
Bicc1	4.23249	10.9463	9.18986	8.1229	5.79188	5.87208	9.38131	7.01509	0.659615	-0.211533
Ube2z	45.0252	72.8913	80.0423	65.9862	44.3503	135.692	52.7267	77.5898	0.727564	0.233702
Tmem87b	9.46811	11.5683	4.36368	8.46668	11.1391	11.814	18.3727	13.7753	0.166812	0.702214
Anapc1	3.31994	3.56123	2.77623	3.21913	1.75145	3.69311	4.33562	3.26006	0.962157	0.0182269
Mertk	17.2937	31.3083	42.2429	30.2817	27.7554	23.6731	40.4781	30.6355	0.96991	0.016761
Tsg101	4.39476	3.06008	1.78916	3.08134	5.9572	7.87556	5.60106	6.47794	0.0301685	1.07198
Hps5	0.230832	1.76801	0	0.666281	2.00254	3.09576	2.35353	2.48395	0.0472149	1.89843
Map3k4	4.52317	1.77159	1.84144	2.71206	1.83938	6.7983	2.63172	3.75647	0.589881	0.469984
Piezo1	0.452858	1.68173	0.245818	0.79347	0.245543	4.32819	0.334586	1.63611	0.584561	1.04402
Rnf166	10.5773	12.0996	2.46066	8.37921	5.32546	22.0122	10.0477	12.4618	0.520149	0.572623
Ankrd28	15.4471	10.6704	8.38491	11.5008	19.277	8.61774	12.4454	13.4467	0.631036	0.225518
Ankrd52	0.178516	0.870107	2.32563	1.12475	0.290379	0.743009	0.316544	0.449977	0.357548	-1.32168
Srp19	31.399	30.2056	20.1835	27.2627	55.5546	28.2773	60.8047	48.2122	0.121615	0.822469
Wdfy2	2.93901	1.81906	2.65891	2.47233	1.32797	2.26529	0.57905	1.39077	0.142029	-0.829985
Rbsn	2.90278	1.42674	0.556121	1.62855	1.75908	4.02726	2.87638	2.88757	0.254669	0.826273
Mrps25	5.24535	4.44633	3.71382	4.4685	5.68815	6.53902	8.79555	7.00757	0.0688105	0.649124
Dguok	5.20395	9.28526	13.2412	9.24347	7.05407	11.7323	4.32545	7.70393	0.6528	-0.26284
Camta1	35.4085	8.38555	8.38094	17.3917	8.25994	7.9495	10.2666	8.82536	0.396879	-0.978668
Csf1	2.27186	4.35023	10.1739	5.59867	5.08127	1.7073	4.02846	3.60568	0.480777	-0.634814
Strip1	13.2012	17.4265	21.4975	17.3751	24.0085	25.692	18.6535	22.7847	0.166181	0.391045
Kif1a	8.84076	5.26043	5.23517	6.44545	1.56879	4.23717	3.77659	3.19418	0.088927	-1.01283
Alx3	0	1.11446	0	0.371488	0	0.74019	2.48333	1.07451	0.441911	1.53229
Slc25a11	60.8374	68.4675	18.4317	49.2456	103.563	57.9055	79.6532	80.3737	0.201694	0.706731
Cmc2	8.07482	3.06682	5.97701	5.70621	2.38813	5.77116	3.90498	4.02142	0.390405	-0.504829
Chfr	10.4781	7.76658	13.7605	10.6684	8.4303	4.53306	9.5895	7.51762	0.244499	-0.504991
Adam28	0.403909	1.68745	3.28872	1.79336	3.61355	0.466979	0.358105	1.47954	0.828204	-0.277514
Tex261	91.7144	71.0132	35.8445	66.1907	59.2762	55.3082	54.3176	56.3007	0.578503	-0.233477
Fam120b	0.995826	2.08018	1.0811	1.3857	4.31956	4.6053	4.26734	4.3974	0.00115984	1.66603
Tbp	2.01469	1.09109	2.73402	1.9466	1.03169	1.55286	1.7366	1.44039	0.385643	-0.434501
Psmb1	128.836	220.744	172.086	173.889	243.319	214.226	166.847	208.131	0.379117	0.259326
Pdcd2	9.87418	8.49314	19.863	12.7434	8.5032	5.10364	7.20953	6.93879	0.19335	-0.877
Dll1	4.97653	5.19775	7.52516	5.89981	3.662	2.46584	2.83641	2.98808	0.0305874	-0.98145
Nol3	2.36101	1.64397	2.30687	2.10395	1.28016	2.18375	1.04663	1.50351	0.222738	-0.484763
Fhod1	3.21413	3.80461	6.28085	4.4332	4.5311	6.68883	4.98688	5.40227	0.445438	0.285218
Plekhg4	16.4262	1.71564	9.36223	9.16803	2.07817	1.89912	2.79133	2.25621	0.179729	-2.02271
Slc9a5	5.15169	1.39499	6.52498	4.35722	0.620731	2.51481	2.53749	1.89101	0.211465	-1.20425
Elmo3	0	0.299642	0.700776	0.333473	0.233331	0.796049	0.381533	0.470304	0.631294	0.496026
Stc1	8.21859	5.22499	4.07325	5.83894	3.87495	5.45328	11.5635	6.96391	0.693036	0.25419
4931428F04Rik	0.741515	4.3887	1.20752	2.11258	0.603083	8.05864	2.95842	3.87338	0.517041	0.874589
Tppp3	6.49227	8.47607	2.64308	5.87047	5.72026	7.13073	1.79876	4.88325	0.694811	-0.265634
Msh3	3.06499	1.763	1.95307	2.26035	1.66186	1.84883	2.77649	2.09573	0.772672	-0.109096
Tmem208	75.4323	35.2461	117.989	76.2224	23.1408	27.9994	18.0395	23.0599	0.0916825	-1.72483
E2f4	11.0093	6.81404	3.98402	7.26913	9.94891	5.37422	5.96496	7.09603	0.948034	-0.0347698
Surf4	63.5356	69.3834	58.0591	63.6594	123.176	71.4485	103.34	99.3215	0.0817558	0.641732
Surf2	0.440057	0.919236	0	0.453098	0.238603	7.93684	1.95077	3.3754	0.281347	2.89717
Dnajb9	11.1787	12.2901	3.83241	9.10042	33.8151	35.6438	68.8556	46.1048	0.0340287	2.34091
Naf1	13.5721	4.38761	7.89336	8.61768	24.1792	10.0873	19.3387	17.8684	0.133504	1.05204
Yes1	2.79648	1.11268	0	1.30305	1.73289	0.369503	0.974033	1.02547	0.774001	-0.345606
Ppp1cb	11.9559	11.1956	12.756	11.9692	7.82384	9.59656	16.7531	11.3911	0.844698	-0.0714085
Gorasp2	20.9851	13.3523	21.2109	18.5161	14.5172	18.2383	18.7658	17.1738	0.668372	-0.108578
Tsen15	8.93751	6.96998	12.2256	9.37769	13.1811	8.9278	11.0936	11.0675	0.438124	0.239024
Efr3a	11.4462	5.31333	2.78522	6.51491	7.70427	7.48378	6.88209	7.35672	0.760843	0.175317
Trappc2l	9.99809	6.42617	7.51448	7.97958	8.75708	8.89177	2.38654	6.67846	0.615447	-0.256797
Acsf3	2.80171	1.11476	5.21421	3.04356	0	0.925484	0.177428	0.367637	0.0938842	-3.0494
Ddx19a	6.08609	3.53146	1.65181	3.75645	4.6749	4.45641	5.17109	4.76746	0.480896	0.343851
Galns	2.26372	0.788115	4.60793	2.55326	0.920556	0.78516	0.250876	0.652197	0.16802	-1.96896
Gata2	4.72307	7.15771	14.9301	8.93697	16.5705	3.72604	11.5771	10.6245	0.745033	0.249543
Entpd2	7.75228	16.1938	3.44296	9.12967	18.3419	4.8888	8.43524	10.5553	0.808202	0.209335
Rabl6	1.41061	4.91105	3.06281	3.12815	1.52969	4.67518	1.0422	2.41569	0.664194	-0.372875
Ptgds	106.408	176.681	174.761	152.616	126.732	203.567	202.39	177.563	0.507947	0.218421
Edf1	10.2486	15.0651	0	8.43792	12.9661	30.5439	9.08641	17.5321	0.316832	1.05504
Clic3	0	1.03187	0	0.343957	0	2.74133	0.656939	1.13276	0.427941	1.71954
Npdc1	15.742	16.8428	23.134	18.5729	2.70636	19.7094	10.0421	10.8193	0.226885	-0.779596
Fbxw5	5.40526	12.6597	12.003	10.0226	5.59512	7.49915	4.57446	5.88958	0.169571	-0.767026
Slc25a13	0.789739	2.47453	0	1.08809	0.214102	2.19134	0.525136	0.976858	0.912763	-0.155578
Ube2i	2.46573	8.20293	5.35376	5.34081	0.445647	2.66071	0.971607	1.35932	0.089671	-1.97417
Tsr3	15.0978	18.3971	34.8301	22.775	14.3258	15.1279	16.7321	15.3953	0.295906	-0.564963
Lrrk1	2.47357	6.68678	2.36946	3.84327	7.96827	4.10469	5.61167	5.89488	0.320999	0.617126
Aldh1a3	0.324824	5.65439	3.17376	3.05099	6.86878	4.80698	4.60782	5.42786	0.234822	0.831107
Actn1	27.1049	24.3464	31.78	27.7438	43.3547	18.677	42.7755	34.9357	0.440933	0.33254
Sirt2	41.1044	46.4573	20.3719	35.9779	41.8288	33.1971	38.8198	37.9486	0.824955	0.0769354
Hnrnpl	67.5161	65.6056	27.4866	53.5361	9.01535	35.4177	15.3	19.911	0.0925307	-1.42695
Nolc1	14.7195	19.1008	20.1565	17.9922	19.9526	16.8632	11.5673	16.1277	0.563018	-0.157836
Casd1	27.4904	13.9682	17.5437	19.6674	35.8539	15.2902	32.4424	27.8622	0.338207	0.502498
Cnksr3	5.47198	8.43675	7.63786	7.1822	7.20546	7.77247	3.98512	6.32102	0.590633	-0.184268
Mtmr1	1.27984	1.60407	0	0.961304	1.94303	3.55124	3.51758	3.00395	0.0473841	1.6438
Hmgb3	2.68525	0.467436	0	1.0509	0.363992	0.620911	1.48796	0.824289	0.812666	-0.350399
Map2	50.6013	10.7288	12.6201	24.6501	13.9407	23.9914	27.0795	21.6705	0.837066	-0.185858
Cyp2j9	1.34826	2.81638	0	1.38821	4.14255	2.07839	3.78532	3.33542	0.132511	1.26464
Abca1	2.46021	3.72839	8.71964	4.96941	4.55111	2.34242	5.6455	4.17968	0.731198	-0.249684
Nipsnap3b	8.88983	6.19	4.34298	6.47427	27.4748	10.278	17.3398	18.3642	0.0826469	1.5041
Lage3	169.191	109.541	323.855	200.862	111.452	36.7198	76.647	74.9396	0.135153	-1.42241
Ubl4a	1.43194	1.32941	3.10911	1.95682	4.91725	4.41475	4.65502	4.66234	0.0104329	1.25254
Gdi1	5.58553	3.40306	1.70545	3.56468	4.92134	11.7853	8.20195	8.30287	0.106039	1.21984
Sash1	1.75037	7.8002	4.27557	4.60871	4.93513	5.09969	6.28508	5.43997	0.669088	0.239234
Zdhhc12	12.6026	5.85015	8.20909	8.88729	10.9332	5.82822	5.95919	7.57354	0.639394	-0.230777
Endog	12.6975	12.7707	0	8.4894	14.5343	15.6589	20.6389	16.944	0.142573	0.997042
Cybb	0	0.539387	2.52294	1.02078	4.06019	0.716485	2.4038	2.39349	0.327935	1.22945
Golga7	1.11486	2.17358	1.8155	1.70131	0.120898	0.824927	0.395374	0.447066	0.0280821	-1.92809
Xk	1.47726	1.85151	0.481128	1.26997	4.32531	0.546539	0.523894	1.79858	0.710905	0.502068
Pcolce2	3.56689	10.6119	6.86458	7.01444	8.26344	4.79867	12.5058	8.52265	0.643501	0.280974
Clpx	7.29683	6.57514	3.49486	5.78894	10.4728	7.14599	13.3193	10.3127	0.101023	0.83305
Trabd	16.0942	14.9419	26.6454	19.2272	16.2893	7.56699	7.49129	10.4492	0.137212	-0.879755
Dennd6b	8.78929	2.94666	0	3.91199	0.706019	8.27994	2.88614	3.95737	0.990066	0.0166394
Cd83	5.83092	1.62403	0	2.48499	0.948473	2.15726	1.80939	1.63837	0.658132	-0.600973
Tmem27	15.5411	11.4976	23.7261	16.9216	80.0518	20.663	72.7687	57.8278	0.0982002	1.7729
Atf6b	9.24742	3.78764	0.88582	4.64029	1.76966	18.3641	8.43989	9.52454	0.417543	1.03743
Egfl8	0.851626	0.592988	0	0.481538	1.38528	0.393843	0.755051	0.844724	0.397822	0.810829
Ppt2	39.0132	14.3814	23.357	25.5839	21.4644	16.1848	9.91892	15.856	0.287364	-0.690204
Prrt1	102.756	51.6239	135.56	96.6467	19.3945	30.9785	22.4875	24.2868	0.0426631	-1.99255
Rnf5	19.2141	12.6747	4.9404	12.2764	10.9664	7.95043	9.8625	9.5931	0.559282	-0.355818
Fam163a	0.77265	0.268999	0	0.347216	0.628406	0.17866	0.68503	0.497365	0.61703	0.518472
Cacfd1	28.7608	11.7932	55.6821	32.0787	14.0349	15.9608	4.81652	11.6041	0.196701	-1.46698
Hivep2	5.79335	7.99173	33.6426	15.8092	5.39339	5.81335	4.60336	5.27003	0.304075	-1.58488
Arnt	27.1585	47.4719	25.0107	33.2137	12.5929	28.6709	20.0103	20.4247	0.208253	-0.701466
Mocs2	5.46615	5.53613	3.77633	4.9262	8.35251	14.7077	9.54571	10.8686	0.0431308	1.14162
Nat9	2.17771	1.51634	5.91047	3.2015	0.787181	2.68561	2.25254	1.90844	0.432626	-0.746354
Lpl	15.0286	33.5859	35.195	27.9365	94.2139	20.6518	53.3609	56.0755	0.274486	1.00522
Atp6v0e	22.5348	37.146	15.7272	25.136	46.8794	21.4809	39.347	35.9024	0.334959	0.514327
Zfp318	2.96662	3.15925	4.26263	3.46283	2.55472	3.87372	3.86794	3.43213	0.961396	-0.0128495
Srf	30.0456	61.2315	36.3974	42.5582	50.2636	52.6989	68.3826	57.115	0.259203	0.424435
Lama5	1.18523	1.28377	0	0.822999	0.928262	3.47144	1.693	2.0309	0.232343	1.30316
Steap1	1.08912	2.27506	0	1.12139	2.36211	2.01469	8.69048	4.35576	0.226814	1.95763
Steap2	4.07531	1.20385	12.0662	5.7818	1.87487	2.39867	3.12046	2.46467	0.36772	-1.23013
Hspa8	1.04607	0.728379	1.13565	0.970031	0.189062	0.161255	1.08202	0.477445	0.20606	-1.0227
Pdzd11	1.41017	5.89141	0	2.43386	0.764605	4.56503	2.81307	2.71423	0.899675	0.157299
Psma2	47.772	63.4	27.9261	46.366	82.5777	57.0254	67.8759	69.1597	0.146074	0.576863
Mrpl32	8.72977	2.72487	7.35309	6.26924	4.73335	3.61953	4.27023	4.20771	0.326352	-0.575256
Setdb1	3.72029	1.52379	3.20733	2.81714	1.18657	2.32771	1.94024	1.81817	0.250081	-0.631739
Anxa9	0.723451	2.5187	3.53431	2.25882	13.7291	5.01851	1.92423	6.89063	0.270827	1.60907
Arnt2	1.75542	5.43245	0.95287	2.71358	5.71082	2.07463	4.23674	4.0074	0.49771	0.562468
Prune1	0.829029	1.15451	0	0.661179	0.67426	0.958482	0.551262	0.728001	0.863357	0.1389
Cers2	39.9815	40.0543	62.4503	47.4954	39.1537	20.7539	37.0752	32.3276	0.184642	-0.55502
Capza2	17.0596	24.1118	10.7805	17.3173	29.8204	21.4308	26.9766	26.0759	0.127845	0.590507
Plekho1	44.1905	32.2122	96.6987	57.7005	33.32	19.1591	28.7722	27.0838	0.204879	-1.09116
Vps45	5.63661	3.13982	1.22386	3.33343	1.62998	2.25915	0.499741	1.46296	0.245999	-1.18812
Prpf3	4.76856	10.5145	0	5.09434	0.71821	5.26815	1.29183	2.42606	0.471509	-1.07028
Anp32e	439.905	116.256	82.183	212.781	97.3691	351.641	221.483	223.498	0.940795	0.0708899
Aph1a	1.7388	2.72414	1.41577	1.95957	0.942791	2.41237	1.34891	1.56803	0.542511	-0.321586
Tab2	15.6449	24.5106	6.36924	15.5082	35.9194	13.1137	27.5248	25.5193	0.302799	0.718555
Ppil4	4.65027	4.69509	2.65046	3.99861	4.66462	8.38721	9.27659	7.44281	0.092611	0.89635
Cnih1	49.898	42.465	43.6377	45.3336	102.709	26.9218	72.5037	67.3783	0.375909	0.571704
Eps8	1.57801	1.94397	0.395339	1.30577	1.11887	2.1893	1.82954	1.71257	0.510143	0.391258
Med22	6.2246	4.91209	10.8122	7.3163	3.60003	10.7469	6.07059	6.80584	0.862026	-0.104341
Surf1	3.42205	2.38278	0	1.93494	3.24706	0.39564	3.03399	2.22556	0.841963	0.20188
Med28	17.0592	11.2532	11.6969	13.3364	14.9293	17.9929	14.8593	15.9272	0.291257	0.256119
Qdpr	100.652	175.794	68.2943	114.913	174.638	93.4829	139.434	135.852	0.624724	0.241484
Gnrh1	7.00801	0	3.80406	3.60402	0	0	1.03555	0.345183	0.187916	-3.38418
Tnr	4.19598	1.78546	2.46745	2.8163	0.189591	1.29365	1.29172	0.924987	0.0788448	-1.6063
Sqstm1	20.1094	23.0258	8.00484	17.0467	14.538	15.4997	19.4138	16.4838	0.912919	-0.0484429
Nfe2l2	9.08678	11.0037	8.36372	9.48474	18.2082	7.67372	8.05633	11.3128	0.632658	0.254271
Rxrg	16.3225	10.9108	5.31608	10.8498	10.2662	6.34075	7.52519	8.04407	0.453577	-0.431671
Rxra	6.04059	10.5152	0.894253	5.81667	9.37915	12.9518	6.32932	9.55343	0.330269	0.715825
Adamtsl4	0.71449	1.99	0	0.901496	1.16221	3.63465	2.53386	2.44357	0.169759	1.4386
Prpsap1	9.68409	6.74304	0	5.47571	5.96681	9.16058	6.82969	7.31903	0.574717	0.418606
Lcorl	7.15854	2.21533	3.23814	4.204	4.44207	1.8024	2.92656	3.05701	0.534454	-0.459642
Lta4h	23.1028	26.3544	34.4198	27.959	11.5937	14.0939	8.38926	11.359	0.0114232	-1.29948
Dstn	3.9239	2.18577	0	2.03656	0.851028	6.53273	0	2.46125	0.86502	0.27326
H2afy	33.699	29.1391	23.3138	28.7173	17.5553	22.3071	24.4097	21.424	0.114564	-0.422688
Gtf2ird2	2.41889	1.17899	0.393904	1.3306	0.262309	1.45423	0.965064	0.893869	0.557582	-0.573938
Bola1	4.15817	1.93023	6.77136	4.28659	6.76379	11.5379	3.07219	7.12464	0.371424	0.732987
Gatsl2	9.32362	7.04456	16.1522	10.8401	1.93609	6.60531	2.28642	3.60928	0.0814291	-1.5866
Ncf1	0	0.285081	6.0005	2.0952	0.665977	0.946707	0.907483	0.840056	0.556069	-1.31853
Adss	7.94375	27.6562	9.16299	14.921	45.7637	28.3179	17.4606	30.514	0.208967	1.03213
Cacna1d	10.3379	2.15122	2.32204	4.93707	1.35301	9.34196	5.21491	5.30329	0.922839	0.103234
Actr8	10.9869	9.73662	9.75906	10.1609	6.76954	7.54453	7.8223	7.37879	0.00586389	-0.461567
Lrrc27	4.12349	1.4356	4.02893	3.19601	0.447158	2.09765	1.46235	1.33572	0.137312	-1.25865
Stk32c	16.2871	9.07257	0	8.45321	4.94535	12.9552	5.19843	7.69968	0.89568	-0.134701
Fnta	54.2725	89.1012	42.9737	62.1158	71.0028	100.395	65.7759	79.0581	0.389574	0.347952
Skiv2l2	2.81021	1.63063	3.05085	2.49723	2.1586	3.03242	1.5572	2.24941	0.706777	-0.150782
Lbp	0.931306	1.5131	1.51658	1.32033	7.91108	2.29702	3.99086	4.73299	0.111104	1.84185
Celsr1	0	1.13846	2.66253	1.267	2.21629	1.57527	0.3624	1.38465	0.906785	0.128111
Fli1	7.74379	1.49778	16.1132	8.4516	4.89854	1.98955	3.62353	3.50387	0.315638	-1.27027
Stard13	0.698028	3.52377	1.42088	1.88089	7.66416	4.19653	5.87927	5.91332	0.0371431	1.65255
Tenm1	0.591536	0.647252	0	0.412929	0	0.703445	0.936527	0.546657	0.721429	0.404742
Diexf	5.74163	3.51815	2.24399	3.83459	2.73958	5.8416	2.03621	3.53913	0.858357	-0.115677
Hsd11b1	0.352791	0.491297	1.149	0.664364	1.91286	0.815758	0.625568	1.11806	0.389398	0.750956
Syt14	0.879819	0.787653	1.22806	0.965178	0.204448	0.523133	0.445741	0.391107	0.025325	-1.30323
Atp5e	47.8269	69.5772	50.068	55.824	39.3613	62.4044	30.288	44.0179	0.373435	-0.342795
Nelfcd	3.64134	5.43315	12.7066	7.26036	7.89747	9.62272	4.15081	7.22367	0.991422	-0.00730929
Ctsz	0	8.69606	8.47399	5.72335	7.33591	7.21955	3.22953	5.92833	0.951465	0.0507651
Prelid3b	17.7385	11.7899	3.93904	11.1558	29.2912	10.0678	17.8716	19.0768	0.312818	0.774022
Sertad4	2.72675	7.8658	0	3.53085	32.7375	9.18739	17.4408	19.7886	0.0891143	2.48658
Ube2a	28.3837	16.5463	12.899	19.2763	30.0639	12.5158	22.2388	21.6062	0.752585	0.164615
Slc25a5	26.4227	27.9144	26.707	27.0147	29.6412	82.5865	43.2175	51.8151	0.193459	0.939628
Kcnq2	9.67676	4.42779	2.25116	5.4519	0.249849	4.68822	0.57196	1.83668	0.240715	-1.56966
Eef1a2	30.9442	30.5659	21.0939	27.5347	8.5842	15.3089	10.8464	11.5798	0.013464	-1.24964
Col20a1	2.33328	2.43699	0	1.59009	1.5814	1.21393	1.16363	1.31965	0.754212	-0.268948
Pls3	15.9243	50.266	19.0167	28.4023	98.4308	67.261	81.2595	82.3171	0.0191413	1.53518
Mpped2	27.586	19.513	8.55663	18.5519	11.8709	14.1749	17.4698	14.5052	0.520291	-0.354995
Nkap	1.3867	3.13807	0	1.50826	3.19549	4.80969	5.07146	4.35888	0.0577486	1.53108
Ndufa1	379.402	483.496	116.573	326.491	582.213	872.327	756.85	737.13	0.0408716	1.17488
E2f3	8.011	4.23164	1.79938	4.68067	3.59473	2.29951	4.40847	3.43424	0.549355	-0.446725
Cr1l	1.0144	2.21988	1.65189	1.62872	0.942882	0.670169	1.73449	1.11585	0.338621	-0.545604
Ppfibp1	3.90585	7.59627	4.82519	5.44244	5.40401	3.36346	4.95557	4.57435	0.53188	-0.250688
Cd34	4.11444	7.44871	14.0703	8.54449	22.4204	3.99581	7.29571	11.2373	0.69477	0.39523
Plgrkt	8.68484	9.34577	2.57142	6.86734	12.4146	7.66766	8.92496	9.66908	0.338888	0.493627
Cd274	1.65623	7.2077	6.06843	4.97745	3.81659	1.72336	1.10131	2.21375	0.215806	-1.16891
Mtif3	1.17005	2.6478	0	1.27262	0.793015	3.65244	1.29671	1.91405	0.612012	0.588832
Lnx2	16.126	18.1031	7.50293	13.9107	17.6657	32.2656	16.3397	22.0903	0.247862	0.667223
Mapkapk2	69.043	160.707	104.402	111.384	112.04	65.6839	62.7438	80.1558	0.372142	-0.474663
Lamp2	46.3165	168.467	49.3452	88.0428	113.137	80.6682	159.663	117.823	0.555077	0.420342
Atxn10	23.5007	8.18177	11.078	14.2535	15.4248	24.0243	21.9323	20.4605	0.311665	0.521523
Foxred2	14.6461	8.08816	3.28972	8.67467	5.06598	5.37189	5.3732	5.27036	0.359631	-0.718909
Eif3d	32.978	25.6963	43.4738	34.0494	10.6434	31.5914	17.7518	19.9955	0.154911	-0.76795
H3f3b	207.622	209.833	32.0047	149.82	439.914	455.846	530.339	475.366	0.00751521	1.66581
Nup50	5.06126	7.48884	3.09075	5.21361	2.74426	8.1922	2.52411	4.48686	0.762686	-0.216579
Phf21b	23.9166	8.08169	17.7552	16.5845	3.05125	23.9102	8.57533	11.8456	0.574257	-0.485488
Ift27	0	7.22309	0	2.4077	2.41055	6.168	2.62775	3.73543	0.648444	0.633623
Pacsin2	0	1.61274	0	0.537582	2.30238	2.85635	3.42251	2.86041	0.0207869	2.41167
Cmah	0.422058	3.23268	1.8328	1.82918	1.98331	2.47234	1.68388	2.04651	0.809333	0.161972
Ttll12	13.4638	9.11442	17.6618	13.4133	3.4473	15.3932	2.81845	7.21964	0.264554	-0.893669
Bik	0	8.85898	18.1288	8.99592	10.3477	9.56124	7.05007	8.98634	0.998652	-0.00153671
Scube1	0	0.25024	1.4631	0.571113	0.682016	0.664805	0.796576	0.714465	0.767828	0.323088
Tox4	7.98409	4.95832	3.16257	5.36832	5.96706	2.99377	3.635	4.19861	0.522717	-0.35456
Mrps18c	1.39379	0	0	0.464595	0.755723	0.64457	0	0.466764	0.996877	0.00671986
Sulf1	4.38202	6.28733	3.24359	4.63765	7.27191	6.32517	8.18224	7.25977	0.0647982	0.646531
Srsf6	19.0192	13.2431	17.263	16.5084	25.8655	26.3869	27.2287	26.4937	0.00471374	0.682445
Plcg1	3.43577	3.45559	0	2.29712	1.34543	8.03281	1.94615	3.7748	0.575247	0.716573
Kctd2	19.438	17.0051	41.3933	25.9455	22.4301	27.8898	23.1992	24.5064	0.865008	-0.0823261
Kctd5	13.6288	23.155	7.10201	14.6286	20.3954	30.0012	17.3999	22.5989	0.255724	0.627458
Etaa1	8.24215	3.24379	0	3.82865	5.82909	2.65159	9.69036	6.05701	0.517662	0.661771
Matn4	7.24639	30.0722	105.731	47.6833	6.28649	3.88735	4.62574	4.9332	0.224355	-3.27289
Slpi	1.27094	0.88496	0	0.718634	0	1.76328	0	0.587761	0.860366	-0.290029
Sdc4	18.8421	107.008	42.1896	56.0133	13.7282	26.1412	9.6578	16.5091	0.214969	-1.76251
Il13ra1	0	4.50109	7.23714	3.91274	7.22904	2.42895	3.22381	4.29393	0.889699	0.13412
Nbr1	10.4768	5.77523	0	5.41735	14.0832	30.8876	17.1261	20.699	0.0632793	1.9339
Cyth1	11.5215	4.01121	1.87621	5.80297	7.07999	5.32823	3.91573	5.44131	0.911752	-0.0928366
Rnd3	1.69192	4.71233	1.10208	2.50211	8.62329	5.32061	3.75012	5.89801	0.135484	1.23708
Brca1	0.351509	0.734269	2.28966	1.12514	4.3836	1.46303	3.42812	3.09158	0.132789	1.45824
Nt5c3b	3.5081	1.52668	3.57048	2.86842	2.13989	2.43354	2.33271	2.30204	0.449649	-0.317341
Coa3	22.0048	31.8226	55.1288	36.3187	39.4648	79.0625	30.0145	49.5139	0.50305	0.44712
Med24	1.14868	0.31993	1.12234	0.863648	0.747387	1.27492	0.814733	0.945681	0.809455	0.13091
Psmd3	38.9497	33.2176	32.943	35.0368	31.269	30.8589	24.8957	29.0079	0.101167	-0.272425
Exosc10	5.42467	4.35832	1.35905	3.71401	3.84632	7.33311	4.99449	5.39131	0.351449	0.537657
Glod4	7.99181	11.6511	11.3875	10.3435	15.5725	10.8567	11.0711	12.5001	0.327937	0.273223
Vps53	4.90008	3.81334	0.938768	3.2174	5.47002	2.66599	1.6611	3.2657	0.977936	0.0215
Taok1	51.6768	31.9472	46.4021	43.342	12.8314	14.4061	20.9814	16.073	0.0130719	-1.43113
Dnttip1	32.5103	23.1291	11.509	22.3828	56.3309	24.1863	34.463	38.3267	0.229635	0.775961
Tnnc2	2292.69	7130.94	3641.94	4355.19	4479.48	5193.01	3387.27	4353.25	0.999055	-0.000640576
Acot8	13.538	4.71328	2.44955	6.90029	1.63121	14.9564	2.00047	6.19601	0.904895	-0.155317
Mpp2	1.24794	1.30341	0	0.850452	0	0.865685	0.276606	0.380764	0.397476	-1.15933
Vtn	22.1633	3.60087	12.0306	12.5982	2.00285	21.1826	2.94749	8.71096	0.661355	-0.532317
Nlk	97.1909	37.5754	39.4555	58.0739	37.4706	38.9625	48.8211	41.7514	0.457887	-0.476066
Traf4	4.55563	21.8874	5.93489	10.7926	13.8326	12.2194	12.117	12.723	0.747217	0.237392
Aldoc	133.287	40.3236	68.1093	80.5734	58.0649	72.0552	58.6787	62.9329	0.561893	-0.356489
Stac2	10.9887	0.665341	0	3.88467	0.77715	3.31423	0.423588	1.50499	0.55225	-1.36804
Nek8	1.14877	6.59907	5.61211	4.45332	0.934306	3.45318	1.78236	2.05662	0.261052	-1.11461
Cacnb4	25.7677	18.4081	6.81191	16.9959	7.53008	32.8865	28.7795	23.0654	0.561616	0.440542
Plxdc1	0.310114	1.2956	0	0.535238	1.17703	2.15123	2.0621	1.79679	0.064875	1.74717
Arl5b	1.00671	3.40474	0	1.47048	3.35307	2.32782	3.5702	3.0837	0.209575	1.06837
Zfp207	32.6612	19.9189	15.0391	22.5397	30.8995	49.897	56.1174	45.638	0.066517	1.01776
Psmd11	8.92826	17.3415	3.82611	10.032	4.4588	12.3869	10.2072	9.01763	0.836117	-0.153782
C1qtnf1	0	1.00056	0	0.33352	0	0.66454	0.849341	0.504627	0.705623	0.597442
Timp2	231.732	310.649	628.103	390.161	194.941	111.617	195.727	167.428	0.147637	-1.22053
Zc3h18	2.12147	4.31791	1.32873	2.58937	0.442414	0.452812	0.289368	0.394865	0.0704241	-2.71317
Top2b	121.307	50.6655	41.1129	71.0285	110.458	49.3602	119.607	93.1416	0.545866	0.391028
Rarb	1.70908	1.78505	0.927713	1.47395	5.25116	3.55671	3.66189	4.15658	0.0118962	1.49572
Igfbp4	17.6597	37.1258	92.91	49.2318	55.7941	57.3253	69.8545	60.9913	0.635884	0.309012
Suz12	26.9918	12.2481	9.87747	16.3724	6.90649	4.9089	7.52882	6.44807	0.140589	-1.34433
Atad5	1.99112	2.07963	0.324244	1.465	0.10796	0.736652	0.264799	0.369804	0.142697	-1.98607
Crlf3	36.6041	13.2339	22.353	24.0637	10.496	24.0898	25.7441	20.11	0.660229	-0.258945
Tns4	4.93422	95.9976	11.3437	37.4252	30.3734	85.1008	18.528	44.6674	0.84955	0.255213
Tnfaip1	16.2624	37.0087	30.358	27.8764	35.0555	33.935	25.6715	31.554	0.617052	0.178779
Abr	20.1914	13.7373	12.5499	15.4929	7.43793	12.4028	11.1373	10.326	0.13903	-0.585323
Rab11fip4	5.2332	3.36358	0.655538	3.08411	2.72835	4.09563	2.766	3.19666	0.939905	0.0517135
Cd40	0.440315	0	1.43406	0.624792	0.477485	0.610885	0.195191	0.427854	0.678615	-0.546258
Slc35c2	3.06533	1.0672	0	1.37751	0.207756	3.18959	0	1.13245	0.866439	-0.282618
Elmo2	3.60725	2.51173	1.83569	2.65156	6.47886	7.50694	5.0971	6.36097	0.0129261	1.26241
Wsb1	14.6699	24.358	17.7637	18.9305	7.34228	15.8299	17.3417	13.5046	0.268343	-0.487261
Ttpal	3.52814	1.4038	2.46231	2.46475	2.5962	3.61289	1.34059	2.51656	0.956802	0.0300098
Rhot1	28.6084	13.1325	3.4509	15.0639	5.97488	18.6203	22.0762	15.5571	0.958042	0.0464794
Rhbdl3	1.26719	1.10293	0.515886	0.962	1.03062	1.02554	0.421307	0.825821	0.678173	-0.220207
Serinc3	66.3936	86.4771	66.779	73.2166	151.832	60.6863	143.872	118.797	0.201974	0.698251
Tha1	0.515365	0.35885	7.55321	2.80914	1.39718	3.09837	1.14231	1.87928	0.723647	-0.579947
Pgs1	1.9685	0.979048	0	0.982515	0.914859	1.5606	0.872633	1.11603	0.837539	0.183827
Birc5	1.3225	16.8824	4.30724	7.50404	11.2341	16.921	5.27637	11.1438	0.566498	0.570505
Pigt	3.50037	2.43731	1.90006	2.61258	1.26529	1.79865	1.72412	1.59602	0.111248	-0.710997
Wfdc2	18.4175	160.302	259.217	145.979	100.575	62.6636	63.5663	75.6015	0.377611	-0.94927
Etv4	5.31471	1.34569	5.50755	4.05598	0.261971	0.22344	1.07091	0.518774	0.0629364	-2.96687
Dbndd2	16.7432	25.458	17.2496	19.8169	4.44652	11.3776	6.21046	7.34485	0.0236719	-1.43193
Mmp9	32.2063	4.42605	13.1116	16.5813	1.60839	3.52756	1.31499	2.15032	0.154554	-2.94694
Slc12a5	56.5892	11.218	2.62356	23.4769	13.7583	44.7036	34.7275	31.0631	0.710996	0.403961
Ghdc	0.5571	0.775819	0.907208	0.746709	0.604129	0.257637	1.48177	0.781179	0.931786	0.0651074
Pltp	1.7561	5.2987	5.71945	4.25809	5.39566	5.41419	5.96835	5.59273	0.352882	0.393348
Slc12a7	1.77565	1.97822	5.20479	2.98622	0.256739	0.985401	2.46639	1.23618	0.245516	-1.27244
Ctsa	4.45302	3.76507	6.21558	4.81122	3.44924	2.79482	3.94804	3.39737	0.15289	-0.501986
Zswim1	0.539271	1.50198	2.63453	1.55859	0	1.49635	0	0.498783	0.248072	-1.64376
Slc12a4	1.75241	12.2021	3.42445	5.79297	3.80069	8.42837	7.45769	6.56225	0.83832	0.179886
Myo1c	2.50522	2.53729	0	1.68083	1.8523	7.26735	1.71632	3.61199	0.391511	1.10362
Crk	7.9266	13.2463	4.13058	8.4345	3.61021	6.15844	10.1199	6.62952	0.608452	-0.347398
Cox7c	33.1502	18.466	45.346	32.3207	16.5364	8.58515	7.05381	10.7251	0.0600857	-1.59147
Pitpna	21.4297	20.2325	4.73181	15.4647	32.2979	30.067	34.4567	32.2739	0.0383093	1.06139
Mlx	6.75209	11.4925	10.9954	9.74668	10.1696	12.4903	5.98639	9.54874	0.938885	-0.0295995
Retreg3	19.6396	27.6411	4.76329	17.348	9.51591	22.9962	14.0781	15.5301	0.826816	-0.159703
Jph2	4.22951	23.8055	1.72188	9.91897	3.63102	30.3177	4.68735	12.8787	0.804193	0.376723
Nkiras2	13.8319	18.6786	12.2861	14.9322	2.72719	9.49814	2.60132	4.94221	0.0285969	-1.5952
Ppp2r5c	47.0584	28.734	31.537	35.7765	17.8608	36.4942	29.9274	28.0942	0.385342	-0.34874
Ift52	3.21138	9.68971	3.48637	5.46249	14.2201	10.1484	7.59254	10.6537	0.14403	0.963723
Mybl2	0.323772	0.901772	0	0.408515	0.702209	1.04812	0.143528	0.631286	0.582355	0.627906
Eya2	7.5922	29.9566	8.24234	15.2637	32.3836	53.1345	33.2074	39.5752	0.0719164	1.37449
B4galt5	0.348123	0.727195	1.1338	0.736373	3.58635	2.09291	4.32103	3.33343	0.0200515	2.1785
Gdap1l1	3.48771	0.404749	0	1.29748	0.315177	1.3441	0.515366	0.724882	0.643406	-0.839899
Ptgis	1.16846	6.91558	21.8819	9.98863	2.53419	2.16146	2.0719	2.25585	0.278715	-2.14662
Cadps2	0.783877	0.654977	2.0424	1.16042	0.85005	0.507517	1.25097	0.869513	0.586096	-0.416368
Ddx27	0.311338	2.38463	7.09796	3.26464	2.36334	4.31944	1.79421	2.82566	0.848087	-0.208337
Cyth3	1.58918	3.76227	1.81153	2.38766	3.61901	3.67467	4.08601	3.79323	0.117267	0.667828
Cyth4	0	1.4966	2.62509	1.3739	2.9135	0.993992	1.19101	1.6995	0.755075	0.306839
Rac3	8.1191	8.0762	0	5.39843	0	8.04591	0	2.68197	0.514735	-1.00925
Cyb5r3	18.1445	54.1806	11.3644	27.8965	17.5951	29.853	16.0869	21.1783	0.656018	-0.397496
Ints2	2.54452	1.47646	0.920805	1.64726	2.60603	1.11137	2.1933	1.97023	0.646519	0.258295
Med13l	8.36037	10.6273	7.59875	8.86214	3.26802	7.73267	8.01562	6.33877	0.230661	-0.483453
Hist1h2bc	186.816	84.9132	103.519	125.083	244.791	92.9943	196.686	178.157	0.386527	0.51027
Baiap2l2	0	3.06232	2.68571	1.91601	3.27886	0.76271	3.41184	2.48447	0.682933	0.374833
Med1	23.1305	18.4918	18.1359	19.9194	16.7221	16.8774	27.7231	20.4408	0.902113	0.0372801
Erbb3	0.249287	7.29033	1.21785	2.91916	0.810995	3.11271	2.4312	2.1183	0.74595	-0.462644
Stard3	6.32435	3.8165	4.11955	4.75346	3.88633	9.7492	0.934526	4.85668	0.971424	0.0309924
Mfng	7.92381	2.20694	12.0433	7.39135	11.7434	3.90874	6.32272	7.32495	0.986447	-0.0130186
Vmp1	24.0762	15.6827	8.22078	15.9932	18.1076	11.1343	12.9108	14.0509	0.719307	-0.186798
Uchl5	10.2685	10.7249	16.7217	12.5717	17.5381	9.02266	17.2977	14.6195	0.588574	0.217711
Glrx2	3.07739	3.69036	8.07387	4.9472	3.33717	3.00447	3.78946	3.37703	0.3792	-0.550858
Trove2	20.7486	6.45749	6.65521	11.2871	3.66479	7.92347	7.24678	6.27834	0.365539	-0.846218
Stk4	3.07109	1.782	3.33407	2.72905	5.13427	6.74621	5.44564	5.77537	0.0114563	1.08151
Pmp22	21.024	51.4585	32.1616	34.8814	64.9421	22.3918	58.179	48.5043	0.440278	0.475656
Zcchc10	35.5791	20.2695	12.29	22.7129	19.8759	15.9553	25.809	20.5468	0.78455	-0.1446
Tbx5	0.320794	0.446739	1.04479	0.604109	1.04362	3.41216	0.284416	1.58007	0.370391	1.3871
Psmb6	68.096	138.341	172.207	126.215	108.595	92.2521	63.2149	88.0206	0.316708	-0.519966
Spag7	185.438	134.765	56.1047	125.436	136.259	201.975	152.729	163.654	0.419253	0.383705
Pfn1	4.36507	3.4736	4.06188	3.96685	2.70489	1.15353	1.93503	1.93115	0.0171805	-1.03853
Tomm34	18.2531	7.90059	6.42686	10.8602	9.6295	18.4797	8.74766	12.2856	0.783357	0.177921
Ywhab	53.6562	88.3076	51.9925	64.6521	89.683	95.5641	91.2115	92.1529	0.0831322	0.511332
Ksr1	14.3574	9.55602	16.8475	13.587	7.55574	13.0842	9.64053	10.0935	0.262203	-0.428802
Gpx3	34.7424	35.1348	28.2881	32.7218	48.8881	39.0198	60.8717	49.5932	0.0653968	0.599892
Anxa6	10.237	21.384	27.5061	19.709	4.16292	11.1253	7.71466	7.66764	0.0912704	-1.362
Zkscan6	8.22281	6.16598	0	4.79626	2.05776	7.02041	3.92556	4.33458	0.879713	-0.146019
Smurf2	9.24848	8.30386	5.945	7.83244	8.9735	9.45454	11.868	10.0987	0.163412	0.366631
Cep95	0.35716	1.49214	1.16323	1.00418	0.968275	0.825861	0.474986	0.756374	0.53723	-0.408844
Vezf1	28.6839	21.7884	14.8624	21.7782	16.2596	20.5007	27.7431	21.5011	0.960147	-0.0184731
Cuedc1	25.1726	9.57698	10.1424	14.964	4.78411	8.881	4.02644	5.89718	0.163829	-1.3434
Srsf1	266.324	113.386	76.9872	152.233	176.16	156.202	168.942	167.101	0.811261	0.134448
Abi3	0	1.00578	0	0.33526	0.7832	0.501005	0.160082	0.481429	0.720481	0.522041
Kif3a	33.8753	13.6865	54.4831	34.015	2.49435	3.28792	5.00563	3.59597	0.0614713	-3.24172
2019-09-08	9.11605	12.1804	10.8328	10.7098	15.6299	26.4343	33.9674	25.3439	0.0533957	1.24271
Mtmr4	16.1027	18.5756	10.9586	15.2123	23.3262	24.7858	23.4392	23.8504	0.0196229	0.648773
Mrm1	0	1.09231	0	0.364105	2.26822	0.241826	1.15903	1.22303	0.281014	1.74803
Mapt	78.2615	59.0694	49.2916	62.2075	27.7495	47.3362	35.1347	36.7401	0.0678323	-0.759733
Kansl1	28.7987	10.482	19.8958	19.7255	14.7868	6.25554	10.8321	10.6248	0.193821	-0.892621
Gid4	21.2747	37.5708	32.6364	30.494	38.9527	14.9719	23.646	25.8569	0.614786	-0.237975
Myo1b	3.33517	3.19314	0.226298	2.25153	2.1851	2.6349	4.62024	3.14675	0.516524	0.482953
Dhx40	3.54291	4.68717	0	2.74336	11.9102	5.07921	7.69579	8.22839	0.0877777	1.58467
Ypel2	65.5951	65.4947	18.1389	49.7429	47.142	218.642	128.932	131.572	0.190583	1.40329
Akap1	28.3545	9.99057	20.0272	19.4574	9.4467	6.47742	3.63456	6.51956	0.0808058	-1.57747
Nol11	7.83871	5.84797	0.45589	4.71419	4.7056	11.6521	8.93545	8.43104	0.281908	0.838701
Derl2	3.91278	1.55684	0.910252	2.12663	0.808207	2.49884	0.908565	1.4052	0.534982	-0.597786
C1qbp	59.9673	72.7947	25.9257	52.8959	71.0722	35.8314	50.1087	52.3374	0.975833	-0.0153139
Rpain	0	1.83718	0	0.612393	0.572243	0.732116	1.40357	0.902641	0.684252	0.559695
Slc13a3	4.02608	3.0036	0.936608	2.65543	2.3389	3.05884	5.48175	3.6265	0.501241	0.449632
Kcnab3	12.0396	1.45794	4.26214	5.91989	4.25737	16.7035	10.6743	10.545	0.388808	0.832923
Chd3	21.1377	26.8391	85.3311	44.436	13.002	12.9791	11.0239	12.335	0.192849	-1.84897
Kdm6b	10.7831	2.70298	7.02389	6.83666	0.350801	1.9947	0.478014	0.941172	0.069449	-2.86076
Appbp2	7.19343	5.65509	4.5345	5.79434	3.52289	3.97055	2.67451	3.38931	0.0488748	-0.77365
Adora2b	3.25141	15.2817	10.5895	9.70755	24.2405	14.2847	18.3772	18.9674	0.110932	0.966345
Ncor1	40.2702	19.9705	106.183	55.4745	7.10902	7.95824	8.45882	7.84203	0.141191	-2.82253
Trpv2	0.334384	0	1.63358	0.655989	0.181306	0.618558	0.741162	0.513675	0.800269	-0.352815
Cenpv	0.828114	2.88308	0	1.23707	2.24505	3.82969	3.30392	3.12622	0.12487	1.3375
Pcgf2	7.23061	7.99626	9.00416	8.07701	6.22667	13.9656	4.52516	8.23914	0.958809	0.0286718
Cwc25	3.56156	8.26639	12.0829	7.9703	1.28741	1.64708	3.0261	1.98686	0.0765095	-2.00414
Pip4k2b	5.7637	7.42455	7.5087	6.89898	10.9379	12.9276	9.83691	11.2341	0.0153626	0.703435
Trim37	8.10768	10.1328	4.73952	7.65998	6.53772	18.7474	26.4491	17.2447	0.185777	1.17074
Ctdnep1	8.93505	13.4001	13.431	11.9221	10.062	15.8927	7.00775	10.9875	0.771246	-0.117773
Elp5	0	3.64168	1.06461	1.56876	2.83577	2.11635	2.89809	2.61674	0.398482	0.738142
Slc2a4	56.056	167.537	101.115	108.236	189.378	67.2021	108.574	121.718	0.79409	0.169364
Gabarap	28.4653	28.3149	2.64881	19.8097	27.7814	40.2444	27.761	31.9289	0.272595	0.688661
Cldn7	5.38911	108.285	20.0592	44.5777	41.3258	71.9192	19.1119	44.119	0.990334	-0.0149238
2810408A11Rik	0	1.76394	0	0.58798	0.343394	0.292888	0.842258	0.492846	0.88429	-0.254629
Phf23	29.3253	16.2716	22.385	22.6606	14.9066	15.257	15.4374	15.2003	0.119244	-0.576085
Acadvl	19.5421	22.549	7.27388	16.455	27.2465	16.7838	21.0387	21.6897	0.400738	0.398483
G3bp1	16.1351	31.9307	10.3718	19.4792	27.8573	45.9492	35.8575	36.5547	0.108853	0.908122
Atox1	0	7.7209	0	2.57363	9.01838	29.4858	4.9155	14.4732	0.212181	2.49151
Glra2	4.761	0.331509	0	1.6975	0.258145	1.76142	0.844218	0.954593	0.665774	-0.830454
Sparc	55.4276	82.4265	58.6697	65.5079	135.24	95.0255	126.716	118.994	0.0229855	0.861147
Mief2	9.38701	22.6844	7.19354	13.0883	9.88004	10.4698	9.05685	9.80222	0.53578	-0.4171
Tbx3	3.39609	3.46823	8.84857	5.23763	2.57795	3.03641	3.31207	2.97547	0.281371	-0.815795
Dusp14	10.0238	8.59025	0	6.20468	16.305	22.1083	22.9013	20.4382	0.0193023	1.71984
Tada2a	47.4018	10.5338	19.7084	25.8814	27.3422	10.7275	19.2248	19.0982	0.604267	-0.438478
Pnpo	4.6145	7.4972	14.194	8.76857	15.0121	9.01032	5.22766	9.75004	0.81916	0.153067
Cog1	0.902174	0.209395	0	0.370523	0.652222	0.834439	0.799866	0.762176	0.232058	1.04056
Cbx1	41.064	94.0878	30.8633	55.3384	37.2991	54.2121	52.7439	48.085	0.739283	-0.202693
Cdk5rap3	3.93419	7.12239	7.04729	6.03462	5.75951	6.36792	4.88327	5.67023	0.764325	-0.0898556
Copz2	1.35844	0.47294	0	0.610459	0.736556	0	0.903291	0.546616	0.901689	-0.159368
Slc25a39	12.5158	8.33583	2.65842	7.83667	2.06535	9.05954	5.54822	5.5577	0.550259	-0.495752
Sp2	10.5428	10.7056	2.8614	8.03659	13.3383	9.34495	13.2419	11.975	0.246411	0.575375
Aatf	4.70457	4.73171	17.0248	8.82036	4.25143	13.2958	3.93934	7.1622	0.762389	-0.300435
Dync1h1	94.1511	52.486	171.101	105.913	30.6401	26.3107	21.8239	26.2582	0.0841735	-2.01203
Pex12	0.848254	2.9532	0	1.26715	1.60976	2.74599	1.69214	2.01596	0.4751	0.669878
Ndel1	37.804	25.36	55.5559	39.5733	42.4952	24.9451	52.9323	40.1242	0.965517	0.0199455
Slc25a35	2.03932	2.27197	0	1.43709	2.43262	3.96103	1.80806	2.7339	0.249858	0.927807
Zbtb4	48.2229	51.846	27.0788	42.3825	20.0359	42.6371	53.1563	38.6098	0.777046	-0.134505
Mpdu1	151.211	175.193	118.074	148.159	41.3299	127.248	62.0867	76.8881	0.0811813	-0.946314
Fxr2	258.846	150.011	75.8731	161.577	101.051	213.629	99.741	138.14	0.737345	-0.226084
Atp5g3	392.635	898.699	144.45	478.594	1282.93	750.798	1116.27	1050	0.103509	1.13351
Cd68	0	4.15375	5.82865	3.32747	3.88142	1.65527	2.64448	2.72706	0.761587	-0.28708
Acsl1	16.309	18.5282	12.1143	15.6505	18.3839	14.7537	13.8888	15.6755	0.99197	0.00229852
Abca5	4.85174	0.730438	2.77596	2.78605	0.63989	1.33411	0.871936	0.948647	0.202625	-1.55428
Smyd4	2.77147	0.482445	1.69245	1.64879	3.00543	2.24297	2.30361	2.51734	0.285407	0.610491
Lsp1	0.579711	0.807308	0	0.46234	0.785811	0	0.513971	0.433261	0.934598	-0.0937171
Zfyve27	5.2176	3.87523	9.34626	6.14636	5.94096	3.53897	4.54882	4.67625	0.457007	-0.39438
Avpi1	46.1077	55.761	29.6384	43.8357	69.7368	44.8905	19.3637	44.6637	0.962203	0.0269951
Sfrp5	3.15729	3.84725	8.9976	5.33405	2.13989	1.09509	3.14916	2.12805	0.173003	-1.3257
Myh11	0.452266	1.73202	0	0.728096	0.613056	1.25493	0.501223	0.789736	0.918999	0.117242
Rad51d	3.6342	3.374	2.63027	3.21282	2.84627	1.86741	1.61104	2.10824	0.0836169	-0.607801
Unc45b	4.33926	7.43736	11.9583	7.91163	11.221	10.9598	11.2456	11.1421	0.218304	0.493979
Pank3	9.96285	9.48548	5.29763	8.24865	15.7648	7.99246	5.49812	9.75181	0.683703	0.241512
Rars	12.0795	26.2034	7.56569	15.2828	3.52671	21.7005	11.3275	12.1849	0.707854	-0.326816
Wwc1	2.72125	6.31604	0	3.01243	3.27886	13.2839	3.61899	6.72724	0.378559	1.15909
Mrpl58	0.900188	1.2536	0	0.717931	1.46427	3.53856	1.19716	2.06666	0.178977	1.52539
Fdxr	3.74127	1.4886	2.61105	2.61364	3.47751	1.97736	1.18464	2.21317	0.690589	-0.239946
Sult4a1	120.204	27.169	8.19876	51.8571	2.38863	94.2982	15.6232	37.4367	0.764427	-0.47009
Mrpl45	2.88851	5.63156	3.76303	4.09437	5.63823	9.35074	4.8658	6.61826	0.190576	0.692811
Mb	450.393	1879.15	2604.11	1644.55	1441.21	783.299	1123.61	1116.04	0.4685	-0.559304
Irf1	24.5174	102.429	48.5247	58.4904	196.54	92.1022	62.2017	116.948	0.279613	0.999595
Slc22a5	2.44173	3.40037	4.77149	3.53786	0.794358	1.80673	2.16484	1.58864	0.0693395	-1.15508
P4ha2	2.88453	1.67375	0.782884	1.78039	2.47636	1.33398	1.17215	1.66083	0.878575	-0.100287
Alox12e	4.24547	1.47806	0	1.90785	3.16516	1.2271	0.705756	1.69934	0.892752	-0.166972
Arrb1	3.22086	2.89681	4.37084	3.49617	1.81914	8.75093	3.92647	4.83218	0.559198	0.466899
Cxcl16	2.97858	4.49364	0	2.49074	3.76836	2.29579	2.42074	2.82829	0.821522	0.183358
Pelp1	0.42115	2.93247	4.11492	2.48951	0.456702	0.38953	0.373391	0.406541	0.128433	-2.61439
Med11	10.0363	4.99165	0	5.00932	5.44178	7.95669	6.99144	6.79663	0.582003	0.440205
Alox15	0	2.55318	0	0.851061	0.66272	0.282623	0.541827	0.495724	0.700146	-0.779727
Ccl6	0.835495	2.32702	0	1.05417	1.81205	3.09107	2.22225	2.37512	0.164789	1.17189
Ccl4	0	4.7466	0	1.5822	3.69617	3.15254	16.1169	7.6552	0.250218	2.27451
Natd1	0.706246	0.73764	0	0.481295	0.957332	1.95966	0.626157	1.18105	0.208902	1.29508
Map2k3	125.806	449.337	270.455	281.866	146.977	212.002	73.2227	144.067	0.247273	-0.968269
Ywhah	0.404344	2.81546	1.97536	1.73172	0	0.934966	0.716982	0.550649	0.195593	-1.653
Sart3	0.265108	4.43027	4.31714	3.00417	5.31851	10.0533	5.05345	6.80843	0.147884	1.18035
Nars2	1.72208	1.19908	1.7527	1.55795	6.53607	2.58827	3.5307	4.21835	0.091635	1.43703
Slc35b4	0.326842	0.796531	0	0.374458	2.1266	2.04054	2.10089	2.08934	0.0018029	2.48017
Dalrd3	0.610136	1.69935	0.993574	1.10102	2.64657	18.6228	6.22087	9.16341	0.171876	3.05704
Fis1	6.12485	17.6682	11.3989	11.7306	5.21863	16.1857	11.2484	10.8843	0.863057	-0.108038
Plod1	3.76868	8.18113	3.97107	5.30696	4.44742	3.17817	5.69988	4.44182	0.619945	-0.256734
Rab3d	2.14449	21.6516	6.98438	10.2601	20.3483	19.339	10.9325	16.8733	0.37177	0.717687
Mfsd3	2.76572	1.44433	0	1.40335	0.749799	0	0.613022	0.454274	0.317274	-1.62724
Slc25a22	37.2926	8.53945	7.3364	17.7228	5.83541	8.21806	9.09803	7.71717	0.36671	-1.19946
Atp6ap1	132.823	248.467	108.148	163.146	129.793	344.028	230.469	234.764	0.39654	0.525044
Dnase1l1	1.41416	4.9234	0	2.11252	4.21722	5.55893	5.9555	5.24388	0.114338	1.31167
Aldh3a1	123.56	2500.4	1008.57	1210.84	1407.32	991.766	681.254	1026.78	0.812039	-0.237884
Scrn1	5.92015	2.42483	1.13419	3.15972	4.24847	7.24721	6.561	6.01889	0.166546	0.929699
BC005537	64.6141	51.0611	63.4664	59.7139	26.1367	30.3558	33.6446	30.0457	0.00362396	-0.990908
Hars2	3.50482	5.85699	4.56594	4.64258	14.8227	11.0217	12.1187	12.6544	0.00370536	1.44664
Cacng2	2.99398	1.89519	2.65939	2.51619	1.32821	1.63634	2.05117	1.67191	0.0944533	-0.589745
Tmem160	152.859	308.663	33.1897	164.904	102.22	248.204	136.277	162.234	0.978029	-0.0235508
Rab5c	86.1276	112.326	56.7696	85.0744	131.573	137.194	161.509	143.425	0.0343211	0.753502
Mdh2	306.09	152.739	266.709	241.846	136.287	58.9972	100.601	98.6283	0.0487266	-1.29401
H13	5.73956	5.40698	10.7211	7.2892	6.31561	5.62091	5.23835	5.72496	0.421264	-0.348496
Rnf145	152.36	61.0242	109.783	107.722	48.9816	83.822	32.7032	55.1689	0.158816	-0.965391
Scn1b	12.101	11.7963	30.2156	18.0376	20.1212	11.9386	13.2321	15.0973	0.678911	-0.256719
Atp6v1e1	57.2883	58.9456	15.4495	43.8945	120.292	63.4496	74.4083	86.0499	0.134101	0.971135
Lhx9	0.473893	0.439963	2.05789	0.990583	0.0856496	1.09578	0.0700255	0.417153	0.41588	-1.2477
Etnppl	4.90102	2.90702	1.77357	3.19387	0.787371	0.923401	1.85075	1.18717	0.108233	-1.42777
Rps6kl1	9.20721	3.45207	10.9568	7.87202	0.960044	4.0942	2.66871	2.57432	0.095805	-1.61254
Ppp1r12c	16.6299	6.94765	2.95428	8.84394	6.55772	7.27117	3.08284	5.63725	0.493594	-0.649699
Ahr	3.16344	1.86383	3.56642	2.86456	2.63884	2.13818	1.51022	2.09575	0.27517	-0.450851
Map1s	3.7667	2.09821	10.7343	5.53307	3.06351	1.04517	2.00373	2.03747	0.266359	-1.4413
Dpep1	1.80979	11.3414	9.82383	7.65835	15.7005	6.41666	12.8365	11.6512	0.378352	0.605376
Tmem129	13.6809	1.64242	1.53646	5.61994	7.67371	6.32689	7.31953	7.10671	0.732184	0.338627
Nop9	1.97331	0.82441	0	0.932572	1.9259	8.57821	7.52299	6.00903	0.076825	2.68785
Atp6v0a1	22.6467	17.0432	46.1918	28.6272	17.6126	12.9064	12.3716	14.2969	0.189805	-1.00169
Psmc3ip	0	1.72319	0	0.574396	4.02553	0.76299	2.19413	2.32755	0.187852	2.01869
Grb7	0.89136	14.5854	1.45153	5.64276	4.59138	14.4277	5.13681	8.05195	0.683765	0.512936
Noxo1	0.497748	1.03975	0	0.512498	0.269883	0.920754	0.220651	0.470429	0.916206	-0.123569
Aoc3	0	1.80784	0	0.602613	2.46358	0.900529	1.72644	1.69685	0.21982	1.49356
Zfp687	15.874	25.0887	3.28253	14.7484	8.60701	39.3855	24.4617	24.1514	0.437153	0.711547
Gdpd2	2.27772	7.70331	6.88841	5.62315	12.5264	10.0821	9.95286	10.8538	0.0500983	0.948749
D8Ertd738e	21.9114	30.5139	3.96462	18.7966	18.4809	101.331	26.9814	48.9313	0.333973	1.38028
Calm3	6.18949	12.0673	12.0951	10.1173	11.0748	5.72479	16.7372	11.1789	0.790452	0.143955
Cops3	35.1699	25.3958	8.48479	23.0168	17.6569	25.3006	22.3275	21.7617	0.884442	-0.0809001
Fkbp8	3.97363	5.99482	0	3.32282	0.718178	10.4133	0.880753	4.00408	0.861277	0.269065
Ddx39b	54.3116	25.6715	66.4941	48.8257	33.1024	23.2836	27.4153	27.9338	0.168096	-0.805632
Gipc1	0.867388	1.20793	0	0.691771	0.94061	5.21472	2.30707	2.8208	0.179594	2.02774
Plscr3	6.66963	9.28814	0.775796	5.57785	5.16619	7.05014	1.26713	4.49449	0.739491	-0.311554
Arhgef25	25.9089	8.62802	31.7964	22.1111	6.31144	7.2933	5.99239	6.53237	0.0888972	-1.75909
Xab2	0.960329	1.56025	0	0.840193	1.38853	1.77646	0.993331	1.38611	0.342643	0.722245
Cdc37	5.49077	17.9692	11.3258	11.5953	3.57257	10.5803	4.78698	6.31327	0.27728	-0.877075
Rab4a	9.38921	10.1037	12.5099	10.6676	3.70248	13.0264	4.16223	6.96371	0.308543	-0.61531
Trip10	3.30126	2.29867	0	1.86664	2.81281	1.7448	1.04532	1.86764	0.99932	0.000773011
Cops6	105.128	81.4724	293.065	159.888	12.2376	15.1072	10.2685	12.5378	0.0925661	-3.67271
Ubb	4.47676	3.74061	1.45803	3.22513	2.9128	5.7969	2.38145	3.69705	0.752496	0.197017
Ap4m1	3.0772	5.45403	1.8222	3.45114	4.55041	11.6434	6.07653	7.42344	0.173832	1.10501
Gyg	6.3981	29.8485	22.9217	19.7228	38.507	36.0981	18.1521	30.9191	0.30242	0.648636
Rcn3	1.7469	3.64911	2.84474	2.74691	5.20951	4.03936	1.936	3.72829	0.424668	0.440703
Slc6a8	13.8169	13.8298	16.4064	14.6844	25.2844	9.31843	13.0157	15.8728	0.820343	0.112278
Arid3a	33.4348	30.7906	30.297	31.5075	18.5672	11.9708	12.9092	14.4824	0.00171628	-1.12139
Ubxn6	12.3987	17.4501	15.0356	14.9615	18.8807	19.0317	15.9043	17.9389	0.169501	0.261839
Mydgf	17.5484	23.0281	0	13.5255	11.7106	24.6584	14.0624	16.8105	0.702598	0.313681
Cyb561	0.821086	3.43034	0	1.41714	4.452	4.93635	2.54791	3.97875	0.112901	1.48933
Sema6a	3.41698	3.56887	3.89506	3.62697	2.5938	4.50362	3.33244	3.47662	0.806182	-0.0610798
Ccdc12	1.67006	1.55049	0	1.07352	0.905521	2.57445	2.46779	1.98259	0.298656	0.885042
Fmc1	430.977	822.974	141.783	465.245	186.472	477.136	189.122	284.243	0.456292	-0.710864
Akt3	9.65858	5.2987	4.28959	6.41562	6.98262	7.71522	8.43353	7.71046	0.488656	0.265227
Mrpl24	40.5687	52.3284	74.7282	55.8751	38.945	40.9061	32.7252	37.5254	0.149967	-0.574338
Gle1	21.1887	20.415	15.6474	19.0837	25.382	45.8042	47.183	39.4564	0.0484737	1.04792
L3hypdh	6.15784	3.11833	0	3.09206	3.64236	4.14219	4.46689	4.08381	0.609781	0.40135
Lyst	4.85372	3.80211	0	2.88528	1.17488	2.40499	2.38219	1.98735	0.588621	-0.537864
Slc35e1	3.01956	3.27059	1.09271	2.46095	4.72978	3.7238	5.503	4.65219	0.0633241	0.918694
Tmc4	0.3504	2.68383	4.56487	2.53303	0.94995	2.1066	0.931993	1.32951	0.40012	-0.929965
Syne4	1.01814	1.06339	2.48697	1.52283	0.552042	1.41254	0.225669	0.730084	0.255742	-1.06062
Polr2i	11.1365	0.861594	12.0901	8.0294	2.68369	5.72242	3.83973	4.08195	0.346362	-0.976035
Krt10	19.8638	16.301	0	12.0549	12.3089	15.4197	9.12007	12.2829	0.973205	0.027028
Rmnd1	0.508895	0.88586	1.65742	1.01739	0.689818	0.706031	0.225593	0.540481	0.27009	-0.91256
Vip	1.76333	0	0	0.587777	0.478047	0.407735	0.390842	0.425541	0.796413	-0.46597
Fbxo5	4.4924	16.683	12.1927	11.1227	4.87164	8.65649	8.29783	7.27532	0.363855	-0.612427
Mtrf1l	3.67915	3.20225	0.748913	2.54344	4.48845	1.70146	2.44645	2.87879	0.798955	0.178682
Rgs17	1.08439	0.377532	0	0.487308	0.195989	0.668651	0.400592	0.421744	0.858945	-0.208467
Hdac2	15.0843	10.97	3.82106	9.95846	10.1781	10.5413	18.5746	13.098	0.504104	0.395354
Frk	0.285334	3.37753	0.464651	1.37584	8.19965	3.69475	2.27679	4.72373	0.177372	1.77962
Trdn	7.85778	20.3223	16.9743	15.0514	14.6946	3.48559	11.3742	9.85145	0.356393	-0.611493
Hey2	1.95913	2.50093	0.531723	1.66393	1.59339	1.05702	2.75019	1.8002	0.868306	0.113563
Stxbp5	7.71971	3.85753	1.33106	4.30277	3.7425	4.91408	4.34814	4.33491	0.987235	0.0107359
Hint3	0.543473	1.32447	0	0.622649	0.589351	1.25667	3.01151	1.61918	0.290189	1.37877
Trmt11	4.80315	1.37712	3.22069	3.13366	1.22556	1.30663	1.37774	1.30331	0.138458	-1.26567
Katna1	53.2928	62.7979	71.2078	62.4328	99.6535	35.7048	62.9991	66.1191	0.857358	0.0827629
Pcmt1	35.2836	22.1334	21.7407	26.3859	17.9246	20.7274	29.8733	22.8418	0.569643	-0.208093
Lrp11	5.26523	0.305516	0	1.85692	2.37904	8.72527	8.16926	6.42453	0.160023	1.79068
1700021F05Rik	6.15676	9.07826	3.53857	6.25786	8.4438	8.54176	7.38513	8.12356	0.319381	0.376442
Sec63	6.14427	9.03188	2.77934	5.98516	10.3646	7.02477	9.30615	8.8985	0.229814	0.572172
Nr2e1	3.23301	2.81394	0	2.01565	6.13538	1.49514	4.29958	3.9767	0.310033	0.980327
Snx3	150.714	150.024	29.3825	110.04	208.9	175.721	182.556	189.059	0.130167	0.780807
Aig1	13.0467	9.87929	3.98359	8.96985	15.2975	20.9666	27.978	21.4141	0.0514601	1.2554
Pex3	2.84756	1.76245	0	1.53667	2.74484	2.04848	3.78696	2.86009	0.244747	0.896255
Fuca2	0.486841	1.35595	0	0.614264	1.45183	1.68858	2.48189	1.8741	0.0668888	1.60927
Cep57l1	1.79422	2.49864	0.4174	1.57009	0.972843	1.89659	0.795378	1.2216	0.644742	-0.36207
Ltv1	1.29453	2.70415	5.27019	3.08962	4.56239	4.19068	7.17331	5.30879	0.211863	0.780953
Plagl1	0.767215	0	0.312342	0.359852	1.76796	1.15312	1.2754	1.39883	0.0234767	1.95874
Cd164	33.709	31.6867	22.5063	29.3007	140.37	53.4705	88.4636	94.1013	0.0637491	1.68328
Utrn	2.71751	6.89739	5.56734	5.06074	12.1679	9.64851	14.4949	12.1038	0.0194978	1.25803
Smpd2	6.04182	15.6591	12.0252	11.242	13.2857	32.1322	18.3019	21.2399	0.187391	0.917876
Mical1	0.496019	1.38151	2.42322	1.43359	2.15157	2.63797	2.63862	2.47605	0.146739	0.788414
Zbtb24	0.585483	1.42685	0	0.670778	3.65072	2.57224	1.94658	2.72318	0.0338572	2.02138
Grm1	3.92185	0.819236	6.38652	3.7092	0.106323	1.08822	1.04313	0.745891	0.145468	-2.31407
Wasf1	19.9682	5.85425	16.2585	14.027	13.1063	8.26243	14.4425	11.9371	0.674632	-0.232757
Rab32	3.84706	12.0542	5.22062	7.04063	44.4994	24.3146	42.9192	37.2444	0.0122579	2.40325
Gtf3c6	18.7531	10.4463	15.7055	14.9683	15.6879	9.16814	11.8761	12.244	0.425854	-0.289829
Slc16a10	1.22326	0.567837	0	0.597031	0.994891	0.942846	1.35567	1.0978	0.254276	0.878741
Rev3l	5.30253	2.82804	1.83721	3.32259	4.22086	1.98264	4.45115	3.55155	0.868435	0.096139
Traf3ip2	0	1.41613	0	0.472042	2.64657	2.63353	0.901576	2.06056	0.100738	2.12605
Fyn	3.78108	6.46225	3.91828	4.72054	5.96403	6.5175	10.514	7.66519	0.154071	0.69937
Tube1	3.06142	0.266459	6.54329	3.29039	1.1412	1.41579	2.71425	1.75708	0.460351	-0.905079
Lama4	0.372816	0.173061	1.61896	0.721613	0.336907	0.287354	0.550897	0.391719	0.512522	-0.881407
Popdc3	1.43996	6.51718	8.20712	5.38809	6.24605	3.99553	7.34081	5.8608	0.844495	0.121324
Prep	1.37173	1.52822	0	0.966651	2.45442	2.53748	3.16205	2.71799	0.0305704	1.49147
Tnfaip3	32.1693	8.8153	22.6443	21.2096	8.10232	11.9976	6.99232	9.03075	0.154479	-1.2318
Perp	33.0367	355.217	95.0859	161.113	968.541	572.398	340.585	627.175	0.0887756	1.96079
Arfgef3	8.64092	2.43532	5.19297	5.42307	4.6294	1.66503	4.14972	3.48139	0.390129	-0.639448
Hebp2	3.05285	8.50282	6.83569	6.13045	10.9662	15.883	6.4283	11.0925	0.192631	0.855521
Reps1	1.07815	0.37536	0.43893	0.630815	0.438439	3.11627	1.67281	1.74251	0.23976	1.46588
Fam184a	9.77831	3.30706	0.454956	4.51344	4.09002	2.58405	6.68785	4.45397	0.985171	-0.0191349
Asf1a	9.89366	5.45376	2.01391	5.78711	2.68221	2.85964	3.10664	2.88283	0.272448	-1.00536
Gopc	4.92697	5.62246	4.45739	5.00227	13.0604	4.43047	7.70509	8.39865	0.251823	0.747574
Qrsl1	7.73846	2.96356	0.630084	3.77737	6.92317	4.47341	6.00329	5.79996	0.411984	0.618661
Crybg1	1.79368	11.1017	3.57	5.48845	11.3464	5.34569	3.35724	6.68311	0.764732	0.284119
Vta1	7.28981	7.38314	3.23757	5.97017	8.62385	6.7425	7.93203	7.76613	0.289692	0.379423
Smpdl3a	8.71504	27.3073	1.18267	12.4017	60.6423	16.7932	38.6337	38.6897	0.151383	1.64141
Reep3	5.06293	19.767	1.17782	8.66926	16.0788	12.1251	15.8711	14.6917	0.358122	0.76102
Fabp7	0	9.18942	7.81506	5.66816	3.90316	4.99362	3.723	4.20659	0.639542	-0.430228
Serinc1	9.0274	7.5024	10.4327	8.98751	16.5789	21.5474	34.4675	24.1979	0.0479368	1.42889
Hsf2	14.5194	5.43542	6.86441	8.93974	6.43348	6.71464	5.53672	6.22828	0.394142	-0.521399
Echdc1	2.90854	4.80989	0.59205	2.77016	9.65933	5.88473	3.86806	6.4707	0.151332	1.22395
Ptprk	4.16337	3.91751	4.03125	4.03738	3.72168	5.04765	3.54159	4.10364	0.8969	0.0234866
Dcbld1	2.05948	2.00763	0.670751	1.57929	2.79167	2.6668	1.18686	2.21511	0.407194	0.488105
Slc6a15	5.41692	1.61649	0	2.34447	3.46158	8.49948	15.2655	9.07553	0.149381	1.95272
Ccdc59	12.515	9.92451	6.79334	9.74428	5.65478	5.14461	6.47254	5.75731	0.0787749	-0.759161
Lama2	0.734344	1.02265	1.79376	1.18358	0.597251	0.297154	0.773143	0.55585	0.143324	-1.0904
Lin7a	1.35885	0.946166	0.737604	1.01421	0	0.837883	0.803168	0.547017	0.228597	-0.890693
Ppp1r12a	19.8217	27.7339	28.0153	25.1903	33.5605	33.8996	35.2306	34.2302	0.0297346	0.442403
P4ha1	53.5872	26.1444	16.0281	31.9199	13.6383	17.7014	18.0992	16.4796	0.243953	-0.953773
2019-09-10	2.89334	6.71545	17.276	8.96161	20.3943	3.56814	6.1993	10.0539	0.87961	0.165928
Lims1	5.82592	4.69711	0.998653	3.84056	8.97782	9.35899	11.0101	9.78231	0.0199955	1.34886
Zwint	12.5145	9.1849	1.10158	7.60033	13.9377	10.1672	12.8946	12.3332	0.255589	0.69841
Ube2d1	17.1553	18.3957	7.82221	14.4577	14.6967	10.6311	11.1032	12.1437	0.552767	-0.251636
Dcn	39.5608	128.966	93.7057	87.411	482.072	72.706	243.472	266.083	0.21545	1.60599
Kera	1.31554	3.66404	0	1.65986	28.5318	11.5593	7.5813	15.8908	0.0942073	3.25906
Mrln	1.27094	13.2744	0	4.84845	7.58028	8.22865	21.9729	12.594	0.287423	1.37714
Slc17a8	0.317736	0.22124	1.55225	0.697075	0.516837	0.587761	0.281704	0.462101	0.620359	-0.593106
Epyc	1.17119	2.03876	2.86084	2.0236	7.30286	1.35408	7.00906	5.222	0.184385	1.36768
Cdk1	1.21582	7.61919	1.48492	3.43998	1.48326	3.93588	1.21269	2.21061	0.615868	-0.637955
Atp2b1	48.4859	25.3206	41.2437	38.3501	15.8164	16.6804	14.2855	15.5941	0.0296918	-1.29823
Rhobtb1	8.88719	5.67248	5.22612	6.59526	1.87394	4.22414	3.39251	3.16353	0.0629325	-1.0599
Arid5b	1.78892	2.28365	2.42764	2.16674	1.93994	2.06826	1.98257	1.99692	0.437454	-0.117745
Actr6	19.6634	4.21282	0	7.95874	6.97109	5.24628	2.01156	4.74298	0.628763	-0.746748
Uhrf1bp1l	2.27352	6.4453	3.43786	4.05223	6.77998	8.71172	9.28663	8.25944	0.0445664	1.02733
Poc1b	10.3799	38.8791	31.4747	26.9112	17.4664	21.5185	28.243	22.4093	0.646657	-0.26411
Dusp6	67.9947	100.358	219.112	129.155	244.311	68.2043	127.361	146.625	0.813107	0.183031
Tmpo	25.4998	30.004	11.103	22.2022	28.4657	29.8915	33.7912	30.7161	0.223645	0.468291
Kitl	1.01486	3.88658	4.95795	3.28646	10.4551	2.816	11.1347	8.13527	0.171578	1.30765
Psen1	1.64551	2.06238	1.07185	1.59324	4.46104	2.73953	3.50137	3.56731	0.026443	1.16287
Sgk1	39.764	29.3916	22.9128	30.6894	37.4819	46.8219	50.5769	44.9602	0.0849624	0.550907
Cep290	3.7438	1.88769	2.10227	2.57792	0	1.67166	1.65962	1.11043	0.143292	-1.21509
Ikbip	12.4647	6.13892	7.42613	8.67658	7.58266	7.73275	7.81668	7.7107	0.643265	-0.170265
Hbs1l	6.69183	11.2174	11.3009	9.73671	13.5728	11.118	14.1732	12.9547	0.146032	0.411966
Epb41l2	514.889	203.948	83.5171	267.451	255.077	737.655	781.473	591.402	0.201256	1.14486
Apaf1	3.32236	4.97373	13.5257	7.27394	4.23332	3.07292	2.28284	3.19636	0.273148	-1.18631
Med23	2.68927	1.09231	6.56899	3.45019	4.86048	2.28008	3.07972	3.40676	0.981865	-0.0182769
Ahi1	13.8468	6.67491	19.4266	13.3161	2.54112	6.99469	5.47723	5.00434	0.101013	-1.41192
Arg1	2.69248	14.9982	0	5.89691	19.7085	8.40487	8.65343	12.2556	0.344214	1.05541
Nedd1	0.366589	0.255256	1.19394	0.605262	0.397535	0.67813	1.78759	0.954419	0.53683	0.657064
Enpp3	2.74171	16.1402	2.02942	6.97044	6.08145	4.14959	4.30913	4.84672	0.670345	-0.524239
Map7	26.082	11.5809	5.53997	14.4009	17.6261	13.9848	21.6999	17.7703	0.631045	0.303303
Ctgf	35.6451	60.2243	166.456	87.4417	106.867	20.3631	90.1611	72.4638	0.77103	-0.271061
Stx7	30.8459	17.7427	27.8454	25.478	45.9935	22.3278	21.5514	29.9576	0.64289	0.233668
Pex7	0.868177	1.98626	2.42362	1.75935	3.29513	2.58105	1.59443	2.4902	0.340746	0.50122
Il20ra	1.85302	5.16105	0	2.33802	2.34436	3.14215	1.9167	2.46774	0.937392	0.0778985
Ifngr1	42.6684	30.4436	93.5021	55.538	95.968	18.5144	30.3572	48.2798	0.825666	-0.202054
Cfap54	0.307213	0.427826	1.00056	0.578534	0.999443	0.47358	0.680938	0.717987	0.623913	0.311556
Cdk17	5.40703	4.96285	3.20184	4.52391	9.195	5.00107	6.86394	7.02	0.146418	0.633902
Snrpf	203.794	82.4729	246.773	177.68	24.5553	35.4431	20.8481	26.9488	0.0379557	-2.72099
Ntn4	1.60354	5.58274	13.7093	6.96518	0.434727	2.59551	1.4217	1.48398	0.204215	-2.23069
Fgd6	0.363964	0.887	0	0.416988	0.789378	1.51487	2.09748	1.46724	0.0833997	1.81503
Ndufa12	30.354	21.9183	23.7996	25.3573	17.6773	16.1172	8.97061	14.255	0.0400506	-0.830931
Tmcc3	16.5633	27.1538	11.6084	18.4418	21.713	12.0231	20.7263	18.1541	0.960951	-0.0226839
Cep83	1.03187	0.718489	0	0.583452	1.00708	1.43159	1.46376	1.30081	0.101812	1.15672
Socs2	2.67497	3.50604	0	2.06034	3.66864	3.27459	3.55744	3.50022	0.247474	0.764566
Nudt4	75.6865	138.258	102.71	105.551	218.362	123.587	161.753	167.901	0.131483	0.669664
Nuak1	9.86478	23.02	45.1537	26.0128	14.6007	6.90475	12.2918	11.2658	0.234548	-1.20728
Tcp11l2	18.7573	14.8832	14.2071	15.9492	18.4486	19.9716	24.752	21.0574	0.0973614	0.40084
Rfx4	0.317467	1.76842	1.55093	1.21227	0	0.293632	0.844397	0.379343	0.181204	-1.67614
Cry1	3.59213	2.5012	6.58079	4.22471	1.94768	3.11478	2.38858	2.48368	0.241057	-0.766371
Btbd11	1.49478	1.87347	0.973669	1.44731	0.810483	2.28121	1.32527	1.47232	0.962771	0.0247222
Timp3	40.5129	166.306	89.3636	98.7275	150.869	171.175	252.247	191.431	0.125359	0.955298
Hsp90b1	178.537	83.3951	114.478	125.47	15.9324	68.9773	19.4566	34.7888	0.0507362	-1.85065
Ascl1	2.41792	1.2627	1.96873	1.88311	0.655508	0.279548	0.535931	0.490329	0.0170453	-1.9413
Igf1	21.1995	18.9787	53.263	31.1471	22.5786	8.82353	17.2515	16.2179	0.273728	-0.94151
Washc3	2.645	8.28772	0	3.64424	8.96338	3.05801	4.6901	5.5705	0.557294	0.612189
Dram1	0.492517	1.7147	0	0.735739	3.47161	1.13885	2.83832	2.48293	0.112928	1.75478
Mybpc1	7.95077	50.5172	21.579	26.6823	10.2386	10.8775	18.0634	13.0598	0.347134	-1.03075
Slc5a8	3.65715	10.3818	1.83246	5.29047	8.38936	4.94376	7.35781	6.89698	0.595957	0.382569
Sirt1	23.3495	5.68061	7.32982	12.12	12.0502	6.63505	8.48019	9.05514	0.628304	-0.420579
Herc4	14.9473	8.25449	14.2688	12.4902	16.9544	7.46872	14.3185	12.9139	0.910447	0.048125
Mypn	3.09166	9.68727	0.839102	4.53935	6.00683	6.67226	6.85266	6.51058	0.500897	0.520303
Hnrnph3	52.8303	51.6989	11.6259	38.7184	33.5482	172.564	137.353	114.488	0.159227	1.56411
Rufy2	1.84967	2.57586	1.50605	1.97719	0.702035	4.79024	3.68981	3.06069	0.438791	0.630406
Pbld2	0.604723	0	0.98476	0.529828	1.31154	0.559321	0.268073	0.71298	0.687291	0.428337
Ccar1	7.24156	5.73439	4.16206	5.71267	7.46793	5.18757	6.54625	6.40058	0.568528	0.164037
Ddx21	6.08344	9.68208	11.7935	9.18635	12.8798	9.5118	11.5577	11.3164	0.332435	0.300855
Ddx50	13.4736	9.17548	5.54553	9.3982	14.5307	24.1708	28.8796	22.527	0.0523023	1.2612
Srgn	0	4.75525	0	1.58508	5.55435	0.631656	6.66033	4.28211	0.330744	1.43377
Vps26a	16.78	17.5259	14.5166	16.2742	18.4809	29.1003	22.5482	23.3764	0.0922815	0.522471
Supv3l1	6.56661	4.57234	5.75798	5.63231	1.36941	3.504	0.895685	1.92303	0.019965	-1.55034
Fam241b	2.01236	1.40121	0	1.13786	0.27278	9.53904	1.56114	3.79099	0.420541	1.73625
Aifm2	12.7372	9.88251	39.1132	20.5776	18.1535	5.04895	5.48506	9.5625	0.342986	-1.10562
H2afy2	47.5771	24.0058	70.7397	47.4409	15.3285	7.65305	7.0303	10.0039	0.0528665	-2.24556
Sar1a	14.8367	33.7846	13.7129	20.7781	35.6572	40.4266	60.0828	45.3889	0.0680193	1.12728
Ppa1	42.3765	19.0715	35.3455	32.2645	44.5527	30.5911	33.4473	36.197	0.653092	0.165925
Eif4ebp2	4.40787	18.2347	0.844469	7.82901	12.2311	9.95251	16.8964	13.0267	0.412198	0.734566
Pald1	1.98419	2.76318	0.538524	1.76196	0.717228	3.21162	0.879588	1.60281	0.885387	-0.136578
Sgpl1	2.68547	9.85946	0.397559	4.31416	11.2516	27.0965	20.6708	19.673	0.0469777	2.18906
Pcbd1	7.34254	2.55631	0	3.29962	1.99059	7.64017	9.76483	6.4652	0.373722	0.970396
Unc5b	4.31365	23.1945	0.390253	9.29946	13.2538	8.0904	14.6605	12.0016	0.730633	0.368002
Slc29a3	0	3.2219	5.44201	2.88797	1.67259	1.42658	1.13956	1.41291	0.405346	-1.03138
Vsir	2.39284	7.28936	5.84493	5.17571	10.3794	3.18146	9.01633	7.52572	0.424089	0.540072
Slc16a7	0.760054	0.352818	1.65028	0.92105	0.755531	0.585825	0.561553	0.634303	0.500826	-0.538108
Lrig3	1.79671	2.12679	7.02203	3.64851	1.94838	1.41254	3.02662	2.12918	0.435449	-0.777008
Anapc16	23.3084	17.2974	37.9566	26.1875	3.65838	6.94976	6.11799	5.57538	0.0294615	-2.23174
Ddit4	263.198	210.636	64.0122	179.282	156.608	295.602	297.749	249.986	0.40324	0.479621
Dnajb12	3.11606	5.88922	6.52415	5.17648	4.34456	3.4997	7.3014	5.04855	0.938454	-0.0360999
Cand1	21.3553	10.1214	14.904	15.4602	18.2929	13.5276	17.0243	16.2816	0.828524	0.074681
Tbk1	3.06847	3.20487	3.12302	3.13212	16.2216	9.04641	14.2826	13.1835	0.00938017	2.07353
Pno1	13.9752	26.7601	1.42237	14.0526	34.5722	30.2952	55.3696	40.079	0.070962	1.51201
Plek	1.67155	0.931121	1.63322	1.41196	0.725062	0.92763	0.889196	0.847296	0.0855634	-0.736764
Srgap1	1.97071	1.02916	0	0.999957	0.712359	0.987325	0.655212	0.784965	0.728898	-0.349238
Egfr	1.05931	5.71637	2.15628	2.97732	7.82573	2.69438	3.58062	4.70024	0.461486	0.658721
Avpr1a	0.56169	0.782211	7.31747	2.88712	1.82732	0.519519	6.97192	3.10625	0.944629	0.105542
Usp15	3.25259	2.89389	2.20694	2.78447	2.9393	2.4652	3.04395	2.81615	0.933129	0.0163203
Vps54	2.39475	5.55823	3.57475	3.84258	2.59691	5.53739	5.66182	4.59871	0.608361	0.259154
Tbc1d15	7.39122	10.7832	6.87784	8.35074	13.3586	9.27782	11.8579	11.4981	0.139362	0.46142
Rab21	14.8575	24.6218	21.7752	20.4181	25.4565	21.7123	25.8183	24.329	0.286466	0.252829
2310011J03Rik	18.1894	19.6312	78.4942	38.7716	19.7249	12.6178	14.1108	15.4845	0.308636	-1.32417
Peli1	17.1644	21.8316	19.0069	19.3343	21.9638	13.2298	22.8269	19.3402	0.998691	0.00043647
Thap2	15.9483	15.6658	17.1594	16.2578	13.8975	14.6192	17.801	15.4392	0.558327	-0.0745353
Lgr5	1.75337	0.406957	0.951756	1.03736	0.158448	0.810863	1.81362	0.927644	0.868174	-0.161273
Slc1a4	0.381995	0.531968	1.86618	0.926714	1.44985	3.35649	0.846691	1.88434	0.343188	1.02387
Rab1a	76.1897	85.2114	10.2857	57.2289	132.28	154.996	198.624	161.967	0.026724	1.50088
Ptprr	0.758836	0.176126	2.88336	1.27277	0.137149	0.467909	0.560653	0.38857	0.348137	-1.71173
Actr2	21.6139	16.8557	2.81576	13.7618	46.5644	13.1941	33.5988	31.1191	0.19718	1.17713
Ndufs7	22.6965	9.72528	25.5877	19.3365	22.2459	10.0925	18.1878	16.8421	0.701064	-0.199257
Ptprb	2.47459	4.07269	3.6634	3.40356	5.245	2.2888	4.48766	4.00715	0.581498	0.235533
Mum1	6.07933	5.74485	13.4355	8.41991	3.06082	4.88657	4.10661	4.018	0.161252	-1.06733
Meis1	7.11979	7.23798	15.3044	9.88738	3.01112	6.7828	5.23929	5.01107	0.170427	-0.980469
Uqcr11	107.624	97.7459	163.83	123.066	55.8174	57.3456	45.6352	52.9327	0.0284428	-1.21721
Cnot2	21.3404	13.066	14.9792	16.4618	16.1594	14.2931	20.2252	16.8926	0.894626	0.0372646
Tcf3	1.48523	3.10251	8.46518	4.35097	1.20796	6.18175	1.97521	3.12164	0.662797	-0.479035
Frs2	0.342909	0.716304	0	0.353071	0.557785	0.713618	0.608046	0.626483	0.266444	0.827316
Yeats4	73.1309	50.9211	3.45188	42.5013	66.6617	111.753	66.7171	81.7108	0.198323	0.943019
Cobl	3.86809	8.46483	2.69956	5.01083	9.9872	6.8998	4.98086	7.28928	0.375199	0.540728
Rab36	0.485737	1.01466	0	0.500132	0.921798	1.23549	0.968971	1.04209	0.15415	1.05909
Grb10	12.2102	8.61689	7.79227	9.5398	9.39394	7.09659	11.2645	9.25166	0.881518	-0.0442466
Snrpd3	46.621	44.2943	32.6384	41.1845	30.2394	68.308	43.6519	47.3998	0.630668	0.202777
Nav3	1.57792	0.480684	2.40896	1.48919	0.962506	1.14019	1.22411	1.10894	0.536939	-0.425349
Ddc	0.672367	3.74536	3.28474	2.56749	9.47864	2.02113	5.66313	5.72097	0.251758	1.1559
Cpm	2.26315	12.9569	0.409491	5.20983	6.54453	7.21002	5.35068	6.36841	0.783764	0.289697
Mdm2	76.7117	64.7136	108.585	83.3368	111.503	47.0741	67.6201	75.3991	0.748164	-0.144407
E2f7	0	1.39095	0	0.463648	0.631824	0.846835	0.0737953	0.517485	0.922185	0.158485
Csrp2	6.90794	18.759	10.1243	11.9304	9.36386	8.94501	5.51211	7.94033	0.346458	-0.587374
Osbpl8	4.62628	5.66502	1.81847	4.03659	10.5526	10.8449	16.1945	12.5307	0.0171728	1.63425
Mknk2	2.69733	15.8301	8.78491	9.10412	13.9983	16.5727	6.66189	12.411	0.53021	0.447024
Cabin1	1.85135	4.21104	1.40692	2.48977	0.334605	4.73749	0.875414	1.9825	0.772099	-0.328687
Ap3d1	6.05673	4.6859	4.10961	4.95075	6.65924	23.8085	7.98025	12.816	0.228681	1.37223
Phlda1	57.8121	148.232	98.5743	101.539	319.363	94.6761	147.738	187.259	0.303536	0.882996
Mdm1	24.0479	5.07411	7.12013	12.0807	6.12436	14.1542	18.575	12.9512	0.907438	0.100379
Jsrp1	12.3757	58.7539	43.9707	38.3668	18.9106	11.9669	14.9622	15.2799	0.170261	-1.32822
Wif1	2.47172	9.89609	5.03133	5.79971	4.3556	4.85805	7.66997	5.62787	0.946565	-0.0433907
Timm13	60.1636	33.5136	46.3146	46.6639	7.11735	33.3879	6.30393	15.6031	0.0575342	-1.58048
Vps13d	6.5992	6.23912	2.85915	5.23249	7.15629	7.95165	8.21265	7.77353	0.108316	0.571072
Llph	0.687627	0.95759	7.83835	3.16119	3.72837	1.272	1.82895	2.27644	0.736801	-0.473688
Tmbim4	2.9053	4.45051	0	2.45194	5.04088	5.91177	5.40925	5.45397	0.0867548	1.15338
Helb	2.99284	2.08392	3.89895	2.9919	0.486824	2.62973	2.25543	1.79066	0.227443	-0.74057
Prmt2	1.77428	0.308859	0	0.694381	3.36711	8.61562	0.983174	4.32197	0.192935	2.63789
Dip2a	0.547674	2.16096	2.97286	1.89383	0.593907	2.53277	4.61289	2.57986	0.640911	0.445982
Hmg20b	7.62001	3.31614	0.775549	3.9039	0.258227	1.76198	0.633365	0.884523	0.21442	-2.14195
Fzr1	3.67577	4.88621	2.17665	3.57954	4.52962	5.71783	2.6664	4.30462	0.573492	0.26611
Ncln	22.5065	22.9042	7.04821	17.4863	7.74436	18.4148	7.09911	11.0861	0.372592	-0.657476
Col6a2	1.26087	1.00337	0.293323	0.852519	1.85563	1.83261	1.03804	1.57542	0.141124	0.885937
Hcfc2	13.9445	9.89993	1.78101	8.5418	13.6391	8.34545	12.3631	11.4492	0.499038	0.422639
Nfyb	19.5306	31.1133	19.2755	23.3065	10.9106	11.3586	13.7739	12.0144	0.0478215	-0.95597
Txnrd1	0.846578	2.06316	2.75722	1.88898	3.90169	2.1533	2.1579	2.73763	0.352085	0.535317
Glt8d2	0.259781	0.723542	4.65343	1.87892	1.69026	0.360415	0.921285	0.990654	0.572249	-0.923449
Aldh1l2	1.19929	0.69589	1.95298	1.28272	0.216755	0.554624	1.1519	0.641092	0.23237	-1.0006
Wdr82	2.1286	3.7877	2.69602	2.87077	4.48833	7.10949	8.59729	6.7317	0.0407762	1.22953
Slc36a1	9.32989	7.61009	9.11595	8.68531	7.94946	5.4242	10.1626	7.84541	0.598791	-0.146727
Adarb1	3.85838	1.66754	0.866645	2.13086	1.44279	3.93787	2.24124	2.54063	0.741283	0.253755
Appl2	12.1006	22.8194	19.7051	18.2084	59.0493	24.949	56.212	46.7368	0.0662621	1.35996
Slc36a2	1.38222	0	0	0.460741	8.74363	1.49152	0.816986	3.68405	0.27946	2.99926
Sumo3	126.205	106.708	140.127	124.347	143.969	109.15	82.8303	111.983	0.57331	-0.151086
Hint1	729.219	754.448	389.296	624.321	2168.11	898.762	1148.19	1405.02	0.126665	1.17023
Lyrm7	2.50161	0.870936	0	1.12418	0	0.385631	0.739307	0.374979	0.382083	-1.58399
Fbxw11	16.6365	18.8241	8.46616	14.6422	18.0409	16.1889	16.7473	16.9924	0.503339	0.214751
Stk10	0.289129	0.805284	2.82499	1.30647	0.94061	0.534843	1.28171	0.919054	0.654808	-0.507451
Papolg	1.09249	2.09193	0.444765	1.20973	5.18312	2.27355	3.51117	3.65595	0.065165	1.59556
Rel	1.40611	5.31497	5.23376	3.98495	4.35659	4.45898	1.69189	3.50249	0.77477	-0.186181
Pfkl	11.6832	4.22394	0	5.30237	0.852749	5.09129	1.79278	2.57894	0.496961	-1.03986
Pus10	2.77404	4.58747	6.77606	4.71252	11.2808	4.16936	5.22635	6.89217	0.43238	0.548459
Rhbdf1	0	1.72985	0	0.576616	3.74175	1.78719	1.71314	2.41403	0.104952	2.06576
Pex13	13.5633	5.39665	4.73296	7.89764	11.7316	8.51266	11.882	10.7088	0.408089	0.4393
1810043G02Rik	1.58412	0.945452	0.368523	0.966034	0.736222	2.09313	0.501601	1.11032	0.823995	0.200826
Mpg	4.79653	5.00974	3.25454	4.3536	4.55125	5.36065	5.13855	5.01682	0.333407	0.204564
Ahsa2	1.32367	7.8342	0	3.05262	7.53588	7.65178	6.0145	7.06739	0.180502	1.21113
Nprl3	1.9806	0.551639	0.967593	1.16661	0.64434	0.915951	0.7024	0.75423	0.394141	-0.629248
Xpo1	10.6511	7.12552	8.16222	8.64627	8.94575	12.8455	11.0171	10.9361	0.210596	0.338948
Nsg2	30.3045	5.02407	13.5123	16.2803	4.89029	11.512	5.43756	7.27996	0.308727	-1.16113
Cpeb4	84.2985	47.384	43.7135	58.4654	167.126	61.3084	97.0772	108.504	0.211441	0.89209
Asb3	4.71608	2.12482	1.80703	2.88264	7.37046	3.07906	6.14893	5.53282	0.167582	0.940621
Cdc34	40.0687	54.4712	43.4998	46.0132	19.1392	33.972	15.2249	22.7787	0.0317108	-1.01436
Tpgs1	10.697	2.97932	0	4.55876	4.05999	10.8832	2.84517	5.92946	0.752152	0.379259
Chac2	9.12373	3.97054	0	4.36476	5.56534	1.05484	10.6169	5.7457	0.736103	0.396582
Erlec1	8.28063	5.76581	4.49486	6.18043	5.737	7.87167	11.2163	8.275	0.341966	0.421051
Shc2	2.76394	0.769814	4.05084	2.5282	0.599453	2.30078	2.45051	1.78358	0.543894	-0.503333
Sptbn1	27.6931	30.8046	24.4332	27.6436	30.7747	20.618	31.0899	27.4942	0.971269	-0.00782112
Wdpcp	0.758197	1.40782	0	0.722006	0.274067	0.81815	0.56018	0.550799	0.714646	-0.390485
Mdh1	51.9963	62.647	59.9373	58.1935	180.244	85.9179	118.098	128.087	0.0661955	1.13819
Fstl3	3.0669	4.27097	4.99428	4.11072	0.997739	7.94258	5.71013	4.88348	0.734255	0.24852
Ccng1	7.25943	19.0297	2.08617	9.45842	14.8184	14.8112	31.2345	20.288	0.218306	1.10096
Nudcd2	23.3646	22.878	21.402	22.5482	11.4808	8.10389	22.0097	13.8648	0.109272	-0.701585
Acsl6	27.8341	12.4291	7.14383	15.8023	29.1175	14.761	33.6636	25.8474	0.299006	0.709879
Slc22a4	0	1.63612	0	0.545373	0.637021	0	0.520816	0.385946	0.796849	-0.498844
Cyfip2	20.0581	9.55602	5.50124	11.7051	18.2025	45.404	30.6063	31.4043	0.0932983	1.42382
Mgat1	108.367	63.9833	198.142	123.498	85.2157	48.3571	46.3535	59.9755	0.200021	-1.04204
Ppp2ca	70.2803	51.4458	58.0391	59.9217	47.3347	49.262	35.5933	44.0633	0.0854797	-0.443501
Flt4	0.364362	0.507411	1.18669	0.686154	2.76584	0.674011	0.726846	1.3889	0.392497	1.01734
Hnrnpab	113.745	164.408	107.099	128.417	246.11	188.472	193.807	209.463	0.0348034	0.705856
Phykpl	1.237	1.29199	1.0072	1.17873	1.08991	0.929606	1.85073	1.29008	0.726932	0.130226
Hspa4	46.6626	69.1383	18.5551	44.7853	109.882	169.124	227.781	168.929	0.0285421	1.91532
Cnot6	42.4276	12.0065	3.32524	19.2531	28.9095	43.3342	52.9041	41.716	0.177772	1.11551
Mapk9	17.6853	14.4693	10.0799	14.0782	20.1372	27.7055	37.7294	28.524	0.0599053	1.01872
Canx	61.9954	64.5287	58.284	61.6027	92.8729	59.8532	107.805	86.8437	0.151924	0.495428
Rack1	26.6603	39.9831	67.7463	44.7965	45.2725	71.5371	40.9101	52.5732	0.640669	0.230941
Rufy1	3.79812	2.64463	0	2.14758	0	5.01851	1.6837	2.23407	0.965035	0.0569603
Rnf130	26.9525	18.767	26.6479	24.1225	30.2716	6.23223	5.12058	13.8748	0.300795	-0.797912
Rad50	1.39508	6.99406	2.72618	3.70511	2.87442	2.32261	3.0922	2.76307	0.609862	-0.423241
Mrnip	0	0	3.59324	1.19775	0	1.02044	1.63026	0.883568	0.819384	-0.43891
Clk4	11.6417	5.22396	6.31932	7.72834	13.8869	7.89629	15.597	12.4601	0.19723	0.689083
Sar1b	25.0948	37.4433	15.5678	26.0353	62.8496	16.0264	60.9199	46.5987	0.282047	0.839819
Jade2	4.32074	1.84394	4.99336	3.71934	0.68015	2.7072	1.3593	1.58222	0.130987	-1.2331
Pdlim4	12.8882	13.0532	4.76993	10.2371	5.71751	13.2751	9.60876	9.5338	0.850466	-0.102681
Cdkl3	0.839392	0.194823	4.10072	1.71164	0.303417	2.32911	1.73648	1.45633	0.859232	-0.233041
Ube2b	112.161	197.455	95.3448	134.987	400.077	168.007	347.108	305.064	0.0917515	1.17629
Cdkn2aipnl	12.2551	19.7331	0	10.6627	39.0382	25.5037	30.5587	31.7002	0.0393412	1.57192
Kremen1	1.5537	1.758	1.8976	1.73643	4.10686	2.15558	2.58284	2.94842	0.113745	0.763817
Nefh	7.13434	3.66037	6.72615	5.84029	0	1.3892	0.166455	0.518551	0.0107579	-3.49348
Med7	30.8196	17.095	25.5194	24.478	47.8661	17.3933	20.8408	28.7001	0.706347	0.229568
Tnip1	1.2713	0.29507	0	0.522124	1.37862	3.13561	1.6907	2.06831	0.0802766	1.98599
Vdac1	26.9033	45.4369	10.2535	27.5312	31.0365	81.7975	47.451	53.4283	0.225326	0.956536
Fabp6	0	0	5.09855	1.69952	5.09284	1.44793	0	2.18026	0.843094	0.359374
Upp1	4.58862	2.13004	0	2.23955	0	2.47573	0	0.825243	0.41633	-1.44032
Slu7	5.92479	3.35192	1.80904	3.69525	1.40546	4.79497	5.58122	3.92722	0.901268	0.087834
Ascc2	3.3233	5.46949	7.37975	5.39085	6.88006	7.40503	7.23215	7.17241	0.206163	0.411947
Hus1	2.09262	4.04749	2.27182	2.80398	5.29498	2.90327	3.0922	3.76348	0.387003	0.424593
Pttg1	35.9931	25.0621	102.573	54.5426	52.0421	26.702	28.9198	35.8879	0.50563	-0.603884
Zfp607a	0.989692	0.459416	0.537221	0.66211	1.07324	0.152564	0	0.408601	0.53483	-0.696377
Tns3	2.95061	3.73548	1.74724	2.81111	3.27241	2.23288	3.86455	3.12328	0.698407	0.151924
Btg2	10.9348	1.52279	0	4.15254	7.11476	12.3895	12.3609	10.6217	0.167584	1.35495
Gatsl3	0	2.65375	0	0.884585	0.516619	0.440634	0.422377	0.459877	0.656383	-0.943754
Igfbp3	4.79142	12.3442	6.24206	7.79256	13.2495	13.5166	17.6295	14.7985	0.0612173	0.925286
Pes1	0.991874	1.03596	0	0.675946	0.537803	1.37611	0.219849	0.711253	0.945241	0.0734536
Adcy1	7.66504	1.91805	1.1702	3.58443	1.42864	6.92339	6.53036	4.9608	0.638199	0.468828
Tcn2	2.75429	2.87673	5.60653	3.74585	2.61345	4.13969	5.79964	4.18426	0.754497	0.15968
Osbp2	57.7629	13.4615	13.4377	28.2207	7.03092	18.7536	14.5276	13.4374	0.384803	-1.0705
Gabrg2	4.81652	0.706053	0	1.84086	1.37451	3.28256	5.05696	3.23801	0.489955	0.814728
Smtn	0	0.715241	1.11516	0.610134	0.371305	1.42512	0.455358	0.750594	0.779856	0.298905
Arf5	95.9439	107.875	92.207	98.6753	41.7879	80.3756	18.1283	46.7639	0.0503711	-1.07729
2310033P09Rik	18.6735	19.5035	15.2044	17.7938	9.49211	26.9867	11.3822	15.9537	0.762899	-0.157488
Guk1	158.553	58.6147	57.2288	91.4654	76.2197	148.916	127.53	117.555	0.548706	0.362042
Rnf185	4.1286	3.23409	3.3616	3.57476	1.95874	9.54656	3.88919	5.1315	0.534594	0.521531
Limk2	47.2118	49.9954	39.2419	45.483	44.131	146.808	43.057	77.9987	0.400012	0.778123
Patz1	11.1767	4.24493	3.30922	6.24363	6.33558	6.34352	7.43195	6.70368	0.863372	0.10257
Eif4enif1	1.4126	2.29506	0	1.23589	1.53185	2.93973	2.40046	2.29068	0.249796	0.890227
Trim11	37.2834	32.086	51.8457	40.405	34.5251	38.5525	30.0841	34.3873	0.400284	-0.23266
Ogdh	14.0186	18.5653	15.6666	16.0835	8.34619	12.9661	6.70183	9.33803	0.0426013	-0.784393
Drg1	7.36853	0.905421	2.82336	3.6991	1.17508	2.4054	3.45861	2.34637	0.541042	-0.656748
Rtn4	52.9866	61.2421	49.6057	54.6114	85.7241	63.7902	103.846	84.4534	0.0689985	0.628952
Mtif2	20.5493	19.708	53.6679	31.3084	6.51703	7.17226	12.5471	8.74545	0.117597	-1.83995
Rps27a	0.760504	0.52954	1.23844	0.842828	0.824703	0.703405	0.674262	0.734123	0.637847	-0.199216
Cfap36	16.3963	8.37229	12.4602	12.4096	14.2243	5.81335	12.5987	10.8788	0.681406	-0.18994
Ppp4r3b	8.6917	10.4535	4.28909	7.81144	6.14081	6.09025	15.4121	9.21439	0.716649	0.2383
Pnpt1	3.83886	1.188	0	1.67562	2.54401	1.97258	1.89085	2.13581	0.710224	0.350089
Efemp1	29.4495	27.17	22.7795	26.4663	75.0484	47.6672	61.6845	61.4667	0.0126674	1.21565
Pold2	2.37296	9.36302	6.44041	6.0588	6.86209	4.02381	6.66225	5.84938	0.929497	-0.0507484
Zkscan17	1.3118	2.05517	8.01073	3.79257	2.31162	5.15656	6.83285	4.76701	0.716258	0.329911
Aebp1	0.36957	2.31599	2.4073	1.69762	2.20422	3.41822	1.80213	2.47486	0.39852	0.543834
Pgam2	160.684	404.026	808.254	457.654	284.605	123.85	87.8515	165.435	0.214587	-1.46799
Dbnl	51.1411	68.1034	96.8138	72.0194	40.2073	48.1884	25.5047	37.9668	0.0841817	-0.923649
Mrps24	6.13798	4.27388	0	3.47062	8.87484	15.1391	7.7094	10.5744	0.0728304	1.60731
Ccdc117	54.7049	17.9616	2.89704	25.1878	18.8097	48.9522	55.0075	40.9231	0.454721	0.700189
Dynll2	94.2802	140.455	46.4162	93.7171	65.3855	198.739	98.8971	121.007	0.602868	0.368707
Xbp1	45.25	55.6206	22.5573	41.1426	100.143	38.8631	55.0607	64.6888	0.320288	0.652882
2019-09-04	13.0483	13.1887	4.11261	10.1165	3.19512	7.78622	5.03794	5.33976	0.219617	-0.921869
Ska2	4.58348	1.27659	3.73198	3.19735	2.98224	5.08722	5.486	4.51849	0.353357	0.498964
Smg8	6.99059	5.51656	6.07136	6.19284	11.1184	4.52601	4.75168	6.79869	0.796941	0.134657
Rnf187	72.331	60.0083	58.8936	63.7443	45.894	170.81	80.5018	99.0684	0.399356	0.636129
Tubd1	0.724499	4.03576	0	1.58675	3.53547	2.01031	0.64234	2.06271	0.766455	0.378462
Mrpl22	0	1.06448	0	0.354826	0	2.82796	0	0.942654	0.590805	1.40962
Cnot8	59.1693	36.0497	34.2798	43.1663	62.6218	13.6817	32.7871	36.3635	0.698585	-0.247411
Rps6kb1	7.44833	6.51301	9.30847	7.75661	4.41423	5.12678	5.9126	5.1512	0.0485211	-0.590516
Sap30l	78.1779	52.6209	38.1926	56.3305	79.1257	66.2827	53.1396	66.1826	0.517315	0.232537
Galnt10	26.399	16.9811	29.8878	24.4227	5.86182	11.0458	12.1485	9.68535	0.0268839	-1.33434
Rnft1	1.58902	3.76188	1.03505	2.12865	7.40957	2.93943	4.6491	4.99937	0.136783	1.23181
Mfap3	5.42906	2.70019	4.20997	4.11307	3.92491	2.39117	2.17749	2.83119	0.253602	-0.538809
Fam114a2	29.2627	13.2442	5.55949	16.0221	15.0732	30.4489	16.8638	20.7953	0.604552	0.37619
Gria1	7.69338	7.08495	5.65793	6.81209	3.90229	9.18163	10.1214	7.73511	0.672519	0.183325
Ppm1d	17.488	11.8478	52.3385	27.2248	8.45704	4.15304	5.23812	5.9494	0.169927	-2.1941
Znhit3	7.72324	1.46665	5.71677	4.96889	5.32968	2.92229	3.11246	3.78815	0.586639	-0.391431
Prpsap2	5.35066	3.19343	0	2.84803	2.07227	0.706991	0.677698	1.15232	0.354536	-1.30543
Ggnbp2	39.9839	36.6792	30.4888	35.7173	41.6386	30.2313	36.7157	36.1952	0.917228	0.0191754
Acaca	5.27017	1.59017	3.1468	3.33571	1.47639	0.974897	1.83007	1.42712	0.156285	-1.22489
Shmt1	5.40716	9.41252	1.2579	5.35919	14.659	5.53703	4.96519	8.38709	0.483464	0.646154
Llgl1	61.9997	118.987	101.466	94.1508	24.7526	36.0901	41.7052	34.1827	0.0269726	-1.46171
Drg2	6.62613	2.30689	12.5887	7.1739	1.49698	3.06432	0.48956	1.68362	0.148574	-2.09119
Srebf1	2.6619	3.52162	3.03433	3.07262	2.02063	5.04719	2.59604	3.22128	0.884518	0.0681685
Tom1l1	0.387073	3.23423	2.20615	1.94248	2.72836	2.41658	6.263	3.80265	0.279422	0.969102
Cox11	9.48519	11.7414	0	7.07553	15.4289	13.647	24.7615	17.9458	0.0945332	1.34273
Stxbp4	2.1544	1.14714	4.54018	2.61391	1.5117	1.40657	2.30334	1.74054	0.450357	-0.586675
Bzw2	10.5282	13.5041	4.06057	9.36428	11.417	14.3504	11.2994	12.3556	0.369503	0.399921
Elac2	3.44861	2.40127	4.91389	3.58792	0.934932	2.99033	0.764383	1.56322	0.1184	-1.19863
Pctp	2.75379	0	0	0.91793	2.98626	0.764111	1.9532	1.90119	0.429623	1.05045
Twistnb	4.07373	3.44437	5.68616	4.40142	1.73549	1.48024	2.57983	1.93185	0.0296042	-1.18798
Atxn7l1	1.19392	0.51958	0.24303	0.652177	0.890112	0.828211	0.727738	0.815354	0.59923	0.322163
Sypl	25.5194	133.895	125.549	94.9876	182.607	85.4377	105.559	124.535	0.553211	0.390735
Pdia6	76.0869	33.4607	77.6028	62.3835	107.914	38.1503	39.9426	62.0024	0.98947	-0.00883933
Nampt	29.6738	12.3971	29.4766	23.8492	27.6737	9.05715	16.5745	17.7685	0.483153	-0.42462
Nbas	0.788079	1.53647	0.770007	1.03152	0.256382	1.02047	0.489097	0.588651	0.261438	-0.809287
Tspan13	41.8271	20.6824	36.5245	33.0113	9.20308	10.9332	19.6168	13.251	0.0500987	-1.31686
Rock2	19.9645	12.3233	53.7753	28.6877	12.9899	7.43614	8.18051	9.53553	0.210496	-1.58905
Laptm4a	528.664	1908.87	512.409	983.313	3242.08	2899.8	2207.45	2783.11	0.0313942	1.50097
Fam49a	4.40532	2.4871	4.07163	3.65469	2.64683	2.25753	1.47785	2.1274	0.0894072	-0.780653
Snx13	1.90658	1.32755	1.55238	1.5955	1.86077	1.58709	1.60585	1.68457	0.664043	0.0783693
Sdc1	12.2056	135.98	16.6703	54.9521	65.5393	244.903	53.0601	121.167	0.421767	1.14076
Lpin1	33.6718	29.7123	28.5535	30.6458	56.5382	10.764	24.6256	30.6426	0.999821	-0.0001536
Pum2	39.2487	27.4728	19.1743	28.6319	32.9295	22.4499	26.7394	27.3729	0.857375	-0.0648751
Nrcam	4.26629	1.17261	2.92523	2.78805	2.1306	1.81723	3.18525	2.37769	0.698826	-0.229693
Rgs9	4.45924	3.92207	6.87945	5.08692	1.90882	3.25614	1.66466	2.27654	0.0533107	-1.15995
Trib2	71.6126	11.5627	27.0417	36.739	14.6312	26.0784	18.25	19.6532	0.403679	-0.902547
Hs1bp3	0	1.39048	0	0.463494	0.541383	0.692634	1.32787	0.853964	0.49632	0.881624
Fam84a	2.08874	44.8437	22.1091	23.0138	78.1447	46.688	24.2287	49.6871	0.251706	1.11037
Smc6	2.75903	3.59165	5.27432	3.875	1.30084	2.10808	2.49933	1.96942	0.0806999	-0.976428
Amz2	11.5487	11.0335	10.0592	10.8804	5.24242	16.2708	8.5722	10.0285	0.808723	-0.117637
Gna13	9.10899	20.9794	3.04277	11.0437	17.8563	16.3101	27.4378	20.5347	0.207184	0.89484
Prkar1a	344.299	312.72	184.253	280.424	364.331	173.51	300.947	279.596	0.991657	-0.00426732
Fam20a	0	1.43678	1.34409	0.926956	4.9228	2.09938	3.47595	3.49938	0.0517856	1.91653
Abca8b	1.01018	1.68814	1.31602	1.33811	1.42409	2.05554	1.25387	1.57784	0.486271	0.237748
Rdh14	8.10656	9.87806	6.60055	8.19506	22.5267	20.1507	22.4602	21.7125	0.000386793	1.4057
Map2k6	5.66094	2.12246	5.67295	4.48545	0.472217	4.43039	2.31645	2.40635	0.274721	-0.898404
Klhl29	7.24191	2.52127	13.8742	7.87913	1.96331	1.28054	1.60517	1.61634	0.130451	-2.28531
Trappc12	2.54442	2.91807	0.731199	2.06456	2.51576	2.14574	2.25588	2.30579	0.742205	0.159425
Adi1	4.77109	3.32212	0	2.69774	6.89847	4.78062	9.5176	7.06556	0.0906205	1.38906
Rnaseh1	1.15987	1.61524	0	0.925037	1.57223	0.536394	1.54251	1.21705	0.646142	0.3958
Ubxn2a	4.78632	7.03574	3.46412	5.09539	2.59518	2.95131	2.12177	2.55609	0.0765333	-0.995256
Fkbp1b	5.87547	3.06832	4.78395	4.57591	1.59286	4.75505	0.651148	2.33302	0.205695	-0.971861
Cmpk2	1.80124	1.50505	1.17329	1.49319	1.75797	0.999603	1.91637	1.55798	0.856517	0.0612769
Itsn2	7.06839	8.68993	4.49629	6.75154	14.6714	12.3603	17.7234	14.9184	0.0144469	1.1438
Rsad2	3.45955	8.91288	2.81685	5.06309	14.0685	4.79971	9.66177	9.50998	0.249338	0.909424
Rnf144a	3.47345	2.2763	3.99271	3.24749	5.76079	2.17327	4.16646	4.03351	0.533689	0.312712
Id2	39.369	169.188	69.119	92.5586	186.112	117.774	146.708	150.198	0.260155	0.698428
Mboat2	6.42779	2.9474	5.87191	5.08237	1.61509	3.98763	5.00389	3.53554	0.353276	-0.523571
Ncoa1	7.51955	5.23587	1.13909	4.6315	4.74089	6.46976	9.1475	6.78605	0.395218	0.551091
Dus4l	2.26771	1.05267	0	1.1068	0.819715	1.74788	2.01055	1.52605	0.605124	0.463412
Rrm2	0	1.5074	0	0.502467	4.40179	2.25262	3.3589	3.33777	0.0237754	2.73178
Bcap29	3.75422	3.85231	4.18296	3.92983	10.1779	3.65511	3.15331	5.66209	0.487245	0.526868
Slc26a4	57.403	12.0917	28.279	32.5912	19.6162	15.6156	48.3274	27.8531	0.791778	-0.226647
Klf11	0.345556	3.12794	0.56272	1.34541	2.061	3.51573	1.37866	2.31846	0.423775	0.785127
Adcy3	0.480216	1.17031	0	0.550176	0.650943	1.44352	0.851517	0.981995	0.356527	0.835823
Grhl1	4.60284	33.1808	24.2501	20.6779	88.2303	49.4593	34.0873	57.259	0.114609	1.46941
Dnajc27	2.06329	2.25762	0.959986	1.7603	3.35619	4.90725	5.74925	4.6709	0.0228023	1.40788
Efr3b	2.88906	2.11224	2.35235	2.45122	1.48815	6.61358	4.48252	4.19475	0.310891	0.775087
Cbll1	17.9651	11.9879	12.7992	14.2507	9.33498	13.5007	13.4391	12.0916	0.405572	-0.23703
Pomc	3.41361	0.792301	11.1178	5.1079	2.46785	1.05244	1.51325	1.67785	0.334235	-1.60612
Dnmt3a	13.4273	6.46304	7.63097	9.17378	8.9417	13.6278	12.1443	11.5713	0.401871	0.334959
Dld	17.9168	15.3108	17.9038	17.0438	33.3388	13.7469	25.4521	24.1792	0.282931	0.504525
Kif3c	8.90999	6.90904	4.28688	6.70197	6.58783	4.8697	7.18144	6.21299	0.761901	-0.109298
Sh3yl1	0	2.45226	1.91171	1.45465	3.50087	2.17161	0.520409	2.0643	0.620746	0.504975
Rab10	21.7721	31.8061	6.25672	19.945	37.7298	29.4165	36.7138	34.62	0.13602	0.79558
Sntg2	1.3194	1.53116	0	0.950186	0.715388	2.23728	1.5597	1.50412	0.442482	0.662641
[truncated: 10,480 more rows]
